# Supplementary material for: Obesity-induced neuroinflammation and cognitive impairment in young adult versus middle-aged mice
Source: Immun Ageing. 2022 Dec 22;19:67. doi: 10.1186/s12979-022-00323-7 (PMC9773607; doi:10.1186/s12979-022-00323-7)
Supplement: Supplementary file 4 — Additional file 4. [file 12979_2022_323_MOESM4_ESM.xlsx]

## Sheet: HFDvsSD16wk_DEG
Gene Name	baseMean	log2FoldChange	lfcSE	stat	pvalue	padj
Bcorl1	1257.84	0.483792	0.0923607	5.23807	1.62267e-07	0.00206842
8430427H17Rik	3089.03	0.363976	0.0740979	4.9121	9.01079e-07	0.00287151
Chsy1	806.638	0.282045	0.0570638	4.94263	7.70742e-07	0.00287151
Vprbp	1837.72	0.300465	0.0606897	4.95085	7.38918e-07	0.00287151
Neurl1b	2848.53	0.557649	0.115966	4.80874	1.51882e-06	0.00302404
Sos1	3721.09	0.286577	0.0595674	4.81097	1.50201e-06	0.00302404
Yy1	2311.75	0.273283	0.0570426	4.79086	1.66065e-06	0.00302404
H2afz	1898.54	-0.307698	0.0646419	-4.76004	1.93552e-06	0.003084
Cbfa2t3	2184.02	0.661251	0.141132	4.68532	2.79519e-06	0.00387092
Fam126a	1563.84	0.297775	0.0639798	4.65421	3.25226e-06	0.00387092
Fktn	2121.24	0.32121	0.0690968	4.6487	3.34041e-06	0.00387092
Elovl6	3401.4	0.240276	0.0519597	4.62427	3.75913e-06	0.00399314
Ccser2	6670.34	0.190984	0.0418981	4.55831	5.15674e-06	0.00505638
Rpl10a	2048.48	-0.335015	0.0739712	-4.52899	5.92662e-06	0.00539619
Kdm2a	4894.1	0.272722	0.060997	4.47108	7.78256e-06	0.00620027
N4bp1	3068.54	0.297929	0.0666207	4.47202	7.74831e-06	0.00620027
Cox7c	1423.06	-0.415679	0.0941135	-4.41678	1.00181e-05	0.00672108
Ifnar1	2242.11	0.18099	0.0408455	4.43108	9.37616e-06	0.00672108
Rpl32	4207.98	-0.418143	0.0944483	-4.42722	9.54563e-06	0.00672108
Ankrd11	12501.2	0.344385	0.0785671	4.38333	1.16879e-05	0.00683368
Ccnd2	5052.78	0.379698	0.0866743	4.38074	1.18278e-05	0.00683368
Cdk12	1988.23	0.343235	0.0780515	4.39754	1.09484e-05	0.00683368
Rps23	3220.56	-0.418859	0.0958123	-4.37166	1.23303e-05	0.00683368
Cort	270.585	-0.603112	0.13994	-4.3098	1.63399e-05	0.00855562
Dnajc12	417.56	-0.358518	0.083937	-4.27128	1.94356e-05	0.00855562
Mrps18c	709.605	-0.386779	0.0904416	-4.27656	1.89803e-05	0.00855562
Osbpl11	1200.86	0.234924	0.0551235	4.26178	2.02805e-05	0.00855562
Rpl38	2690.71	-0.445282	0.104386	-4.26575	1.99236e-05	0.00855562
Rsf1	4407.91	0.280078	0.0653167	4.288	1.80288e-05	0.00855562
Sin3a	1886.57	0.208373	0.0485387	4.29293	1.76334e-05	0.00855562
Tstd2	666.308	0.231467	0.0543853	4.25605	2.08068e-05	0.00855562
Cct3	4677.86	-0.213697	0.0503254	-4.2463	2.17333e-05	0.00865731
1810013L24Rik	2660.24	0.200464	0.0474883	4.22134	2.42858e-05	0.00908698
Chchd1	778.441	-0.378303	0.0897373	-4.21567	2.49035e-05	0.00908698
Larp1	8793.95	0.230891	0.0547752	4.21525	2.49505e-05	0.00908698
Snhg12	492.327	-0.267464	0.0638292	-4.1903	2.78584e-05	0.0098642
Jmy	3657.41	0.261068	0.0626446	4.16745	3.08031e-05	0.0106121
Cox7a2	3979.61	-0.340437	0.0821729	-4.14293	3.42892e-05	0.0106846
Creb3	1373.92	-0.250761	0.0606159	-4.13689	3.52046e-05	0.0106846
Ndufa2	1394.02	-0.383378	0.0925597	-4.14196	3.44356e-05	0.0106846
Pet100	526.868	-0.341741	0.0825898	-4.13781	3.50629e-05	0.0106846
Wdr26	9412.69	0.224477	0.0540627	4.15215	3.29359e-05	0.0106846
Polr2i	449.472	-0.327227	0.0792632	-4.12836	3.65354e-05	0.0108306
Fgd6	1171.17	0.391941	0.0950898	4.1218	3.75921e-05	0.0108906
Scaf8	3118.32	0.195095	0.0474399	4.11247	3.91446e-05	0.0109445
Ssr4	1109.45	-0.316881	0.077147	-4.10749	3.9998e-05	0.0109445
Zfp609	3827.57	0.411158	0.100149	4.10544	4.03539e-05	0.0109445
Bend4	754.48	0.375567	0.0918807	4.08756	4.35942e-05	0.0110254
Esd	2146.56	-0.28252	0.0693365	-4.07462	4.60901e-05	0.0110254
Gigyf2	3434.07	0.180766	0.0444738	4.06456	4.81234e-05	0.0110254
Gnptab	4348.11	0.181146	0.0444241	4.07766	4.54916e-05	0.0110254
Rpl35a	2931.32	-0.434894	0.106591	-4.08003	4.50301e-05	0.0110254
Slirp	695.888	-0.353379	0.086974	-4.06304	4.84368e-05	0.0110254
Smg6	2376.14	0.235604	0.0579115	4.06834	4.73492e-05	0.0110254
Snrpd2	849.42	-0.345915	0.0845203	-4.09268	4.26409e-05	0.0110254
Tmcc1	4705.17	0.230083	0.0565163	4.0711	4.67916e-05	0.0110254
Asb7	1139.59	0.179606	0.0443824	4.04679	5.19258e-05	0.0112186
Rpl37	3546.1	-0.396084	0.0977678	-4.05128	5.09388e-05	0.0112186
Supt4a	829.834	-0.301429	0.0744182	-4.05048	5.11123e-05	0.0112186
Papd7	2277.71	0.260602	0.0645331	4.03826	5.38486e-05	0.0114401
Mrps11	687.709	-0.253469	0.0629392	-4.02719	5.64463e-05	0.0116052
Tmem256	687.105	-0.359484	0.0892415	-4.02822	5.62017e-05	0.0116052
Rbbp4	6061.98	-0.194787	0.0485094	-4.01546	5.93311e-05	0.011812
Sec61g	538.99	-0.42659	0.106331	-4.0119	6.02322e-05	0.011812
Spcs1	2493.35	-0.272686	0.0679581	-4.01256	6.00628e-05	0.011812
Ssh2	3118.79	0.270623	0.0675341	4.00721	6.14415e-05	0.0118666
Esyt2	3382.08	0.31919	0.0798872	3.9955	6.45566e-05	0.0121565
Rpl22l1	1476.48	-0.435759	0.109092	-3.99443	6.48501e-05	0.0121565
Fbxl20	3453.15	0.259327	0.0656971	3.94731	7.90337e-05	0.0122195
Lamtor4	799.806	-0.282098	0.071166	-3.96394	7.37218e-05	0.0122195
Ndufa4	5744.04	-0.323221	0.0821443	-3.9348	8.3267e-05	0.0122195
Ndufb5	3136.64	-0.320794	0.0807799	-3.97122	7.15069e-05	0.0122195
Ndufc1	1091.87	-0.347269	0.0871849	-3.98313	6.80135e-05	0.0122195
Pprc1	1185.33	0.340083	0.086315	3.94002	8.14741e-05	0.0122195
Ralgps2	3236.49	0.311391	0.0785802	3.96272	7.41019e-05	0.0122195
Rcor1	719.413	0.405151	0.102996	3.93366	8.36612e-05	0.0122195
Rpl17	6008.47	-0.387409	0.0976572	-3.96703	7.27739e-05	0.0122195
Rpl19	5346.8	-0.335759	0.0850927	-3.9458	7.95346e-05	0.0122195
Rpl23a	4027.48	-0.33681	0.0847535	-3.97399	7.06779e-05	0.0122195
Rpl37a	2928.48	-0.399739	0.1016	-3.93443	8.33955e-05	0.0122195
Rpl39	906.315	-0.550269	0.13978	-3.93668	8.26154e-05	0.0122195
Rps19	2665.48	-0.383872	0.0972272	-3.9482	7.87414e-05	0.0122195
Rps21	5132.08	-0.458885	0.11629	-3.94605	7.94522e-05	0.0122195
Rps25	4459.03	-0.364019	0.0925864	-3.93167	8.43581e-05	0.0122195
Rps27a	3850.87	-0.365625	0.0921539	-3.96755	7.26159e-05	0.0122195
Spen	5134.95	0.591329	0.148746	3.97542	7.02555e-05	0.0122195
Trim33	4429.88	0.224255	0.0569363	3.93869	8.19266e-05	0.0122195
Zbtb44	1909.59	0.244551	0.0614606	3.979	6.92067e-05	0.0122195
Cep350	3761.45	0.413819	0.105354	3.92788	8.56971e-05	0.0122739
Atp6v0b	5825.59	-0.23378	0.059725	-3.91428	9.0676e-05	0.0127138
Phf8	1586.69	0.253636	0.0648016	3.91404	9.07631e-05	0.0127138
Rpl27a	4658.59	-0.321216	0.0821285	-3.91114	9.18626e-05	0.012728
Atraid	1674.37	-0.250746	0.0644833	-3.88854	0.000100847	0.0130795
Blvra	484.863	-0.33982	0.0875884	-3.87974	0.000104568	0.0130795
D630045J12Rik	4184.89	0.421344	0.108542	3.88187	0.000103657	0.0130795
Ep300	4772.47	0.390719	0.100205	3.89919	9.6516e-05	0.0130795
Pag1	1852.63	0.322569	0.0831465	3.87952	0.000104661	0.0130795
Psmc1	6277.33	-0.229561	0.058989	-3.89159	9.95912e-05	0.0130795
Rpl18a	5559.43	-0.366748	0.0940916	-3.89777	9.70817e-05	0.0130795
Rpl23	4764.04	-0.305927	0.0788138	-3.88165	0.000103751	0.0130795
Rpl31	3621.15	-0.368855	0.0946728	-3.8961	9.77548e-05	0.0130795
Surf1	1817.24	-0.251145	0.0645591	-3.89015	0.00010018	0.0130795
Qser1	1356.08	0.337694	0.087161	3.87437	0.000106899	0.0131013
Rpl24	4723.24	-0.3433	0.0886338	-3.87324	0.000107396	0.0131013
Rps20	2731.07	-0.384764	0.0994287	-3.86975	0.000108946	0.0131013
Tab2	3897.14	0.16447	0.0424977	3.8701	0.000108792	0.0131013
Eif3k	3281.74	-0.288271	0.0745498	-3.86682	0.000110262	0.0131042
Sf3b6	1561.17	-0.281834	0.0729296	-3.86446	0.000111333	0.0131042
Zfp553	1071.97	0.20049	0.0519017	3.86289	0.000112054	0.0131042
Acvr1	1921.71	0.325649	0.0844977	3.85393	0.000116235	0.0131356
Ccdc6	3459.88	0.255522	0.0663646	3.85028	0.000117984	0.0131356
Cox17	1253.8	-0.309296	0.0804809	-3.8431	0.000121489	0.0131356
Fau	3031.14	-0.365339	0.0949875	-3.84618	0.000119972	0.0131356
Med31	296.524	-0.306648	0.0798806	-3.83883	0.000123623	0.0131356
Mex3c	2386.51	0.269234	0.0698918	3.85216	0.000117082	0.0131356
Mpc1	1395.68	-0.270268	0.0704033	-3.83885	0.000123612	0.0131356
Psma2	2905.11	-0.26564	0.0691994	-3.83876	0.000123658	0.0131356
Rprd2	3670.13	0.245756	0.0640136	3.83911	0.000123479	0.0131356
Rps8	5775.96	-0.333955	0.0865215	-3.8598	0.000113481	0.0131356
Txndc12	1115.73	-0.243462	0.0632878	-3.84691	0.000119616	0.0131356
Desi2	1227.58	0.195557	0.0510262	3.83247	0.000126863	0.0132314
Frmpd4	6226.96	0.330015	0.0861455	3.8309	0.000127674	0.0132314
Urb2	784.061	0.266135	0.0694467	3.83222	0.000126991	0.0132314
Pex2	1065.57	-0.266891	0.0697047	-3.82888	0.000128729	0.0132332
Ndn	6695.8	-0.761708	0.199104	-3.82568	0.000130412	0.0132989
Frs2	3621.1	0.217722	0.056991	3.82029	0.000133294	0.0133788
Rpl27	1489.49	-0.358362	0.0937946	-3.82071	0.000133067	0.0133788
Tnrc6b	8931.58	0.43713	0.114486	3.81819	0.000134436	0.0133879
Crkl	3009.55	0.192386	0.050466	3.81219	0.000137739	0.0135168
Ppm1f	3873.48	0.209637	0.0550215	3.8101	0.000138911	0.0135168
Sox21	571.829	0.456063	0.119666	3.81113	0.000138336	0.0135168
Enah	12782.9	0.254759	0.0669081	3.8076	0.000140324	0.0135508
Dhrs7b	698.174	-0.234556	0.0616459	-3.80489	0.000141865	0.0135966
Rrp9	617.058	-0.25622	0.0674272	-3.79996	0.000144721	0.0137669
Vldlr	5426.48	0.251679	0.066297	3.79623	0.000146915	0.0138721
Gps2	667.064	-0.238833	0.0630614	-3.78731	0.000152288	0.0139656
Ndufa6	1997.72	-0.291706	0.076984	-3.78918	0.000151147	0.0139656
Rpl14	4474.12	-0.298785	0.0788834	-3.78767	0.000152065	0.0139656
Tmem170b	5568.83	0.242971	0.064152	3.78742	0.00015222	0.0139656
Psmd4	3538.8	-0.193553	0.0511358	-3.78507	0.000153666	0.0139913
Pcgf3	1967.59	0.2184	0.057728	3.78327	0.000154783	0.013993
Ank2	32573.2	0.232372	0.0614579	3.78099	0.000156205	0.0140202
Rpl36a	1917.95	-0.391126	0.103538	-3.77762	0.000158332	0.0140202
Snhg6	310.848	-0.40252	0.106556	-3.77754	0.000158384	0.0140202
Samd8	5551.23	0.204038	0.0540446	3.77536	0.000159778	0.0140461
Bptf	8442.09	0.32086	0.0851173	3.76962	0.000163495	0.0141827
Ebp	583.206	-0.239309	0.0635204	-3.76743	0.000164934	0.0141827
Nr2e1	813.599	0.281897	0.074807	3.76833	0.000164345	0.0141827
Stard3nl	1409.34	-0.17377	0.0461398	-3.76615	0.000165782	0.0141827
9930021J03Rik	4868.38	0.182797	0.0486876	3.7545	0.000173689	0.0142369
Eef1b2	4397.75	-0.28118	0.074971	-3.75052	0.000176467	0.0142369
Klhl42	1596.17	0.191386	0.0509993	3.75272	0.000174923	0.0142369
Nedd8	1930.7	-0.288128	0.0766753	-3.75777	0.000171437	0.0142369
Plekhj1	968.35	-0.220774	0.0588566	-3.75105	0.000176094	0.0142369
Ppp1r15b	3461.39	0.185787	0.0494781	3.75494	0.00017338	0.0142369
Shfm1	1145.58	-0.301858	0.0803385	-3.75732	0.000171743	0.0142369
Sos2	2131.13	0.218083	0.0580793	3.75492	0.000173396	0.0142369
Tecpr2	4866.85	0.279487	0.0743394	3.75961	0.000170181	0.0142369
Rps24	6808.5	-0.377378	0.100729	-3.74646	0.00017935	0.0143785
Atp5k	1911	-0.383488	0.102474	-3.74231	0.000182338	0.0144364
Rnf113a2	447.214	-0.259912	0.0694491	-3.74248	0.000182211	0.0144364
Rps4x	5646	-0.298563	0.0798527	-3.73892	0.000184812	0.0144871
Setd1b	3406.71	0.481206	0.128722	3.73832	0.000185251	0.0144871
Bcl9	3356.28	0.264094	0.0707735	3.73154	0.000190309	0.0146921
Creg2	9842.76	0.436462	0.117197	3.72416	0.000195967	0.0146921
Cstb	542.093	-0.315226	0.0847029	-3.72155	0.000198003	0.0146921
Dnajc18	6010.83	0.132757	0.0356295	3.72603	0.000194517	0.0146921
Dtx4	2703.17	0.272446	0.0729968	3.7323	0.000189737	0.0146921
Ncoa6	4676.46	0.294268	0.0790778	3.72124	0.000198246	0.0146921
Npy	1605.95	-0.418326	0.112376	-3.72255	0.000197219	0.0146921
Psmb6	2751.79	-0.284094	0.076197	-3.72841	0.000192693	0.0146921
Slc4a8	7250.3	0.416207	0.11168	3.72677	0.000193949	0.0146921
Arf2	1996.57	-0.178732	0.0481391	-3.71283	0.000204955	0.0147325
Fam120c	5609.65	0.18054	0.0485898	3.71558	0.000202735	0.0147325
Mrpl46	707.076	-0.263371	0.070936	-3.7128	0.000204981	0.0147325
Ndufc2	3202.68	-0.308442	0.0829927	-3.7165	0.000201999	0.0147325
Polr2k	332.946	-0.357823	0.0964362	-3.71046	0.000206882	0.0147325
Timm10b	587.013	-0.216358	0.0582924	-3.71159	0.000205957	0.0147325
Trappc3	2070.31	-0.194308	0.0523656	-3.71059	0.000206774	0.0147325
Snrpe	671.437	-0.303579	0.0818865	-3.70731	0.000209471	0.014834
Atp5j2	3354.31	-0.345147	0.0932065	-3.70304	0.000213033	0.0149673
Ssu72	2158.46	-0.233124	0.0629684	-3.70224	0.000213702	0.0149673
Rnf219	663.715	0.198065	0.0535625	3.69784	0.000217445	0.0150639
Sh3pxd2a	3505.79	0.390862	0.105681	3.69851	0.000216871	0.0150639
Mrpl30	1525.15	-0.282531	0.076809	-3.67836	0.000234742	0.0160603
Ppp1r13l	163.334	0.480929	0.130873	3.67477	0.000238064	0.0160603
Rplp1	7318.2	-0.446989	0.121639	-3.6747	0.000238127	0.0160603
Trappc2l	945.097	-0.29142	0.0792638	-3.67659	0.000236374	0.0160603
Zfp236	2897.1	0.325712	0.0886047	3.67601	0.00023691	0.0160603
Rps12	3133.86	-0.352074	0.0959102	-3.67087	0.000241726	0.0162173
Baz2a	3738.93	0.306126	0.0835172	3.66542	0.000246933	0.0162562
Camsap1	5701.96	0.212383	0.0578957	3.66838	0.000244091	0.0162562
Ilk	2742.51	-0.155262	0.0423419	-3.66686	0.00024555	0.0162562
Tomm7	1495.19	-0.32698	0.0892186	-3.66493	0.000247407	0.0162562
Mrps16	557.255	-0.331176	0.0904491	-3.66147	0.000250776	0.016268
Rps16	2572.88	-0.361867	0.0988386	-3.66119	0.000251049	0.016268
Slc35b1	1592.84	-0.220395	0.0602039	-3.66081	0.000251416	0.016268
Gnb2l1	6054	-0.286004	0.0781679	-3.65884	0.000253362	0.0162863
Sod1	5550.3	-0.289041	0.0790174	-3.65794	0.000254255	0.0162863
Rps5	5323.66	-0.334651	0.0915717	-3.65452	0.000257659	0.0164219
Spty2d1	1338.87	0.203622	0.0557529	3.65222	0.000259984	0.0164877
Rps18	3558.62	-0.32663	0.0894714	-3.65066	0.000261566	0.0165058
Dpy19l3	3838.58	0.261818	0.0718087	3.64605	0.000266305	0.0167221
Ntan1	1200.06	-0.259612	0.0712386	-3.64426	0.000268165	0.0167564
Usp31	7775.73	0.292095	0.0802086	3.6417	0.000270846	0.0168413
Dusp18	2205.54	0.326993	0.0898686	3.63856	0.000274163	0.0168838
Mrpl21	644.539	-0.246793	0.0678272	-3.63855	0.000274178	0.0168838
A630089N07Rik	111.299	0.564287	0.155933	3.61878	0.000296001	0.0170022
Abl2	5869.3	0.381192	0.105063	3.62823	0.000285372	0.0170022
Bmpr2	15583.3	0.283894	0.0781388	3.6332	0.000279926	0.0170022
Brd1	2785.9	0.183441	0.0506799	3.6196	0.000295054	0.0170022
Cdk5	3174.07	-0.178323	0.0492228	-3.62277	0.000291463	0.0170022
Commd4	895.539	-0.290456	0.0801692	-3.62304	0.000291159	0.0170022
Eif3i	2571.89	-0.279664	0.0773089	-3.61748	0.00029748	0.0170022
Fam120a	8720.93	0.162005	0.0447395	3.62109	0.000293368	0.0170022
Gxylt1	953.403	0.290267	0.0800233	3.62729	0.000286414	0.0170022
Lcmt2	335.329	-0.307077	0.0849134	-3.61636	0.000298776	0.0170022
Lin54	790.567	0.237965	0.0657322	3.62022	0.000294357	0.0170022
Lnx2	269.555	0.329566	0.0910422	3.61992	0.000294691	0.0170022
Minos1	2437.35	-0.227048	0.0626298	-3.62524	0.000288691	0.0170022
N6amt2	583.531	-0.25014	0.0691322	-3.61829	0.000296552	0.0170022
Psmc4	3368.52	-0.174605	0.0481685	-3.62488	0.0002891	0.0170022
Pvalb	1202.88	-0.650604	0.179217	-3.63026	0.000283133	0.0170022
Timm8b	2270.4	-0.313526	0.0864065	-3.62851	0.000285067	0.0170022
Casp9	1434.75	0.172402	0.0477592	3.60983	0.000306403	0.0172819
Lrp6	3687.22	0.350102	0.0969798	3.61005	0.000306134	0.0172819
Fam53c	3631.75	0.214096	0.0593886	3.60501	0.000312146	0.0174861
Wdr45	1211.91	-0.170287	0.047243	-3.60449	0.000312765	0.0174861
Ndufs6	1261.58	-0.322291	0.0895323	-3.59971	0.000318571	0.0175793
Rpl11	3759.52	-0.34428	0.0956076	-3.60096	0.00031704	0.0175793
Zcchc2	1407.27	0.25557	0.0709897	3.60011	0.000318087	0.0175793
Acyp1	486.999	-0.299822	0.0833471	-3.59727	0.000321569	0.0176683
Rnf24	2064.98	0.226378	0.063029	3.59165	0.000328594	0.0177659
Rpsa	8649.69	-0.294605	0.0820249	-3.59165	0.000328586	0.0177659
Tbl1xr1	5602.61	0.199796	0.0556319	3.59139	0.000328921	0.0177659
Use1	1712.13	-0.311179	0.0866408	-3.5916	0.000328653	0.0177659
Ppp1r11	2460.58	-0.254144	0.0707996	-3.58963	0.000331148	0.0178108
Nsd1	9760.39	0.288592	0.0804464	3.58738	0.00033402	0.0178897
Papd5	2339.62	0.177032	0.0493641	3.58626	0.000335453	0.0178913
Gm561	375.464	-0.345149	0.0963361	-3.58276	0.000339984	0.0180473
Med29	381.766	-0.274967	0.0768022	-3.58019	0.000343342	0.0180473
Mfhas1	2768.88	0.290863	0.0812513	3.57979	0.000343865	0.0180473
Ppie	385.994	-0.235041	0.0656603	-3.57966	0.000344041	0.0180473
Cct4	4925.34	-0.172384	0.0482226	-3.57475	0.000350558	0.0183138
Pclo	25270.8	0.458843	0.128479	3.57135	0.00035514	0.0184396
Tm2d3	892.301	-0.303218	0.0849155	-3.57082	0.000355859	0.0184396
Dmd	4372.3	0.247769	0.0694464	3.56778	0.000360022	0.0185798
Stmn3	11725	-0.314352	0.0881525	-3.566	0.000362466	0.0186305
Psme2	632.725	-0.2893	0.0811877	-3.56335	0.000366157	0.018686
Zfp867	263.197	-0.375692	0.105439	-3.56312	0.000366478	0.018686
Col4a3bp	4304.19	0.152837	0.0429294	3.56018	0.000370597	0.0188207
Arid2	2756.14	0.231527	0.0650729	3.55797	0.000373736	0.0189048
Etnppl	1000.85	-0.740854	0.208467	-3.55382	0.000379685	0.0191298
Mex3a	214.76	0.412254	0.116072	3.55172	0.000382722	0.0192069
Tfdp2	2286.85	0.258871	0.0729467	3.54876	0.000387048	0.0193479
Braf	10849.3	0.245312	0.0692407	3.54289	0.000395768	0.0194033
Cpeb3	4399.59	0.26177	0.0738672	3.5438	0.000394409	0.0194033
Psma6	2973.34	-0.234632	0.0661591	-3.54648	0.000390416	0.0194033
Spast	3284.84	0.151342	0.0427091	3.54356	0.000394765	0.0194033
Zfp407	1048.89	0.261308	0.0737491	3.54321	0.000395295	0.0194033
Coq6	511.483	-0.242117	0.0683602	-3.54179	0.000397423	0.0194098
Cox5b	4245.38	-0.319496	0.090287	-3.53867	0.000402148	0.0194988
Zzz3	3339.27	0.201577	0.0569656	3.53857	0.000402304	0.0194988
Cox6c	7235.86	-0.331058	0.0935965	-3.53708	0.000404582	0.0195349
Akap10	1648.6	0.30038	0.084998	3.53397	0.000409369	0.0196914
Rnf165	4903.78	0.406124	0.11499	3.53181	0.000412724	0.0197782
Aimp1	1718.01	-0.234109	0.066426	-3.52435	0.000424516	0.0197878
Arid3a	337.524	0.291201	0.0825245	3.52866	0.000417662	0.0197878
Dmap1	901.163	-0.191835	0.0544552	-3.52281	0.000427005	0.0197878
Lgr4	2028.87	0.205766	0.0582823	3.5305	0.000414777	0.0197878
Ly86	383.36	-0.358299	0.101591	-3.52688	0.000420491	0.0197878
Naa38	837.555	-0.311283	0.0883847	-3.52191	0.000428448	0.0197878
Ss18l1	2960.08	0.183653	0.0521373	3.52248	0.000427523	0.0197878
Synm	3286.27	0.317315	0.0899956	3.5259	0.000422054	0.0197878
Vps28	2381.95	-0.251955	0.0715266	-3.52254	0.000427436	0.0197878
Zfp704	5621.44	0.379985	0.107856	3.52308	0.00042656	0.0197878
Taok1	12733.5	0.245414	0.0697098	3.52051	0.000430719	0.0198208
Arfgef2	4567.96	0.238696	0.0678322	3.51892	0.000433305	0.0198681
Rpl13a	12988.5	-0.331032	0.0941541	-3.51586	0.000438337	0.0200268
Nxph4	116.784	-1.86003	0.529288	-3.51421	0.000441065	0.0200795
Ctsf	1965.27	-0.172112	0.049035	-3.50998	0.000448145	0.0203292
Haus5	167.783	-0.321917	0.0917487	-3.50868	0.000450337	0.0203562
Rbm27	2712.68	0.189495	0.0540983	3.50279	0.000460405	0.0207378
Brd4	6114.67	0.281059	0.0803221	3.49915	0.000466745	0.0207796
Ndufb3	1737.43	-0.273669	0.078275	-3.49624	0.000471856	0.0207796
Phc3	4756.23	0.275807	0.078886	3.49627	0.000471817	0.0207796
Phf2	3615.89	0.231171	0.0661234	3.49606	0.000472189	0.0207796
Polr2f	873.023	-0.289081	0.0826584	-3.4973	0.000469997	0.0207796
Rpl41	6157.44	-0.38505	0.110148	-3.49574	0.000472745	0.0207796
Wibg	644.052	-0.221879	0.063386	-3.50044	0.000464487	0.0207796
Cox5a	3836.71	-0.242936	0.0695642	-3.49226	0.000478951	0.0209082
Kdm5b	3909.98	0.232304	0.066509	3.49282	0.00047795	0.0209082
BC031181	3012.93	-0.234141	0.0670979	-3.48954	0.00048385	0.0209784
Cdk13	3112.11	0.190727	0.0546431	3.49042	0.000482268	0.0209784
Pex16	682.684	-0.223276	0.0640123	-3.48802	0.000486609	0.0210264
Dpy30	714.931	-0.28681	0.082272	-3.48612	0.000490084	0.021034
Stxbp4	1447.49	0.263437	0.0755591	3.4865	0.000489391	0.021034
Paip2	4714.85	-0.202164	0.058011	-3.48493	0.000492261	0.0210565
Ost4	714.707	-0.284015	0.0815525	-3.4826	0.000496563	0.0211695
Unc50	1271.5	-0.177887	0.051165	-3.47673	0.000507573	0.0215668
Rps26	3741.96	-0.33648	0.0968086	-3.47573	0.000509469	0.0215754
Myrip	3332.41	0.244985	0.0705792	3.47106	0.000518405	0.0218574
Rpl18	2596.27	-0.297598	0.0857716	-3.46965	0.000521127	0.0218574
Rpl4	19354	-0.217369	0.0626499	-3.46958	0.000521271	0.0218574
Ahdc1	3757.75	0.408409	0.117838	3.46585	0.000528558	0.0220737
Bbs10	248.024	-0.23961	0.069148	-3.46517	0.000529893	0.0220737
Ankib1	3234.38	0.16758	0.0485	3.45526	0.000549759	0.0222403
Arfgef1	7402.81	0.206235	0.0597593	3.45109	0.00055832	0.0222403
Bc1	6684.5	-0.712531	0.20613	-3.4567	0.000546836	0.0222403
Cnnm4	792.494	0.285361	0.082508	3.45859	0.000543007	0.0222403
Fam78b	1584.96	0.267234	0.0773396	3.45533	0.000549627	0.0222403
Id2	3836.8	-0.410816	0.118911	-3.45481	0.000550675	0.0222403
Lsm5	136.37	-0.402005	0.116437	-3.45255	0.000555304	0.0222403
Ndufb2	1457.89	-0.313111	0.0906376	-3.45453	0.000551249	0.0222403
Nhp2l1	1518.63	-0.249711	0.072357	-3.4511	0.000558317	0.0222403
Nt5c3b	1157.99	-0.194047	0.0562146	-3.45189	0.000556676	0.0222403
Uba52	3638.29	-0.30977	0.0894956	-3.46129	0.000537601	0.0222403
Uqcc2	1748.45	-0.347882	0.100692	-3.45492	0.000550451	0.0222403
Vdac2	6458.05	-0.186882	0.054139	-3.45189	0.000556666	0.0222403
Vdac3	3352.77	-0.206985	0.0599114	-3.45485	0.000550602	0.0222403
Nup153	2661.16	0.251003	0.0728307	3.4464	0.000568118	0.0225601
Crebbp	3797.73	0.402259	0.116896	3.44118	0.00057919	0.0227167
Dtx3l	424.478	0.207826	0.0603538	3.44346	0.000574323	0.0227167
Erh	589.665	-0.260502	0.075671	-3.44256	0.000576238	0.0227167
Trip12	11522.1	0.189339	0.0550199	3.44129	0.000578954	0.0227167
Brwd3	750.516	0.568033	0.165275	3.4369	0.00058842	0.0228088
Psmb1	3933.26	-0.244345	0.0710831	-3.43745	0.000587209	0.0228088
Rps29	3217.98	-0.468186	0.13615	-3.43875	0.000584417	0.0228088
Zfp462	3107.23	0.354569	0.103169	3.43677	0.000588696	0.0228088
Srgap3	27587.9	0.322103	0.0937761	3.43481	0.000592963	0.0229046
Chd4	11894.9	0.226123	0.0658943	3.4316	0.000600028	0.0229687
Rpl10	4804.19	-0.252212	0.0734933	-3.43177	0.000599649	0.0229687
Tmem258	580.015	-0.272973	0.0795358	-3.43208	0.00059898	0.0229687
Cct7	7041.74	-0.170034	0.0496163	-3.42698	0.000610327	0.0231007
Fmn1	1220.67	0.43482	0.126968	3.42465	0.000615583	0.0231007
Lamtor5	1012.03	-0.247357	0.0722124	-3.42541	0.000613867	0.0231007
Med1	3158.23	0.235753	0.0688421	3.42454	0.000615834	0.0231007
Mrps36	414.395	-0.292522	0.0854229	-3.4244	0.000616164	0.0231007
Polr1d	1084.39	-0.234762	0.0685211	-3.42613	0.000612251	0.0231007
Sdhb	4045.39	-0.260521	0.0760723	-3.42465	0.000615582	0.0231007
Gcat	327.661	-0.325303	0.0950308	-3.42313	0.000619046	0.0231407
Atxn2	4885.89	0.176527	0.0516114	3.42032	0.000625483	0.0232418
Aurkaip1	1612	-0.260357	0.0761551	-3.41877	0.000629043	0.0232418
Dus1l	966.624	-0.178761	0.0522735	-3.41973	0.000626839	0.0232418
Sars	6647.51	-0.189148	0.055317	-3.41934	0.000627731	0.0232418
Stox2	8626.88	0.272098	0.0796114	3.41782	0.000631247	0.0232558
Map3k13	1398.59	0.353149	0.103404	3.41522	0.00063731	0.0232719
Psmc2	3805.85	-0.190458	0.0557482	-3.41639	0.000634578	0.0232719
Tbcb	2264.18	-0.238291	0.0697878	-3.4145	0.000638986	0.0232719
Tmtc3	818.067	0.332535	0.0973497	3.41588	0.000635765	0.0232719
Nfat5	7650.63	0.356696	0.104582	3.41067	0.000648023	0.023326
Nme3	579.173	-0.299181	0.0876947	-3.41162	0.000645786	0.023326
Pdgfb	1008.51	0.321297	0.094222	3.41	0.000649621	0.023326
Txn1	1750.84	-0.254161	0.0745013	-3.4115	0.00064606	0.023326
Uqcrh	4916.9	-0.330347	0.0968495	-3.41093	0.000647426	0.023326
2010107E04Rik	2280.74	-0.322752	0.0946943	-3.40836	0.000653541	0.0233353
Pcnx	11244.1	0.376516	0.110455	3.40876	0.000652581	0.0233353
Tab1	961.93	-0.179129	0.0525863	-3.40637	0.000658328	0.0234002
Zfp831	2747.74	0.430865	0.126499	3.40608	0.000659031	0.0234002
Bola2	534.112	-0.342542	0.100643	-3.40353	0.000665219	0.0235543
Xbp1	3291.22	-0.249389	0.0733631	-3.39938	0.000675399	0.0238485
Sall3	315.221	0.372449	0.109866	3.39004	0.000698823	0.0244052
Tjp1	6072.46	0.269822	0.079546	3.39203	0.000693774	0.0244052
Tmod2	38173	0.247421	0.0729568	3.39134	0.000695528	0.0244052
Whsc1l1	5345.81	0.250587	0.0739119	3.39035	0.000698042	0.0244052
BC068281	376.966	0.282547	0.0834729	3.38489	0.000712061	0.024705
H3f3b	6645.71	-0.239925	0.0708905	-3.38445	0.000713222	0.024705
Taf4a	1002.35	0.311188	0.0919134	3.38566	0.000710068	0.024705
Pak4	617.271	0.354443	0.104787	3.3825	0.000718298	0.0248134
Fis1	3414.5	-0.287332	0.0851439	-3.37467	0.000739055	0.0250939
Gpx4	4863.51	-0.288983	0.0855657	-3.37732	0.000731945	0.0250939
Pou2f1	1796.22	0.368054	0.109001	3.37659	0.000733892	0.0250939
Psmb7	3735.29	-0.257356	0.0762243	-3.3763	0.000734668	0.0250939
Rfx7	2103.23	0.257483	0.076325	3.37351	0.000742168	0.0250939
Rpl3	12293	-0.25304	0.0749735	-3.37506	0.000738005	0.0250939
Ubxn7	3041.95	0.159392	0.0472401	3.37408	0.00074062	0.0250939
Zfp592	1805.84	0.242388	0.0717968	3.37602	0.000735422	0.0250939
Parl	839.253	-0.186448	0.0553429	-3.36897	0.000754502	0.0253764
Pigg	960.817	0.235561	0.069919	3.36906	0.000754247	0.0253764
Ccdc94	291.555	-0.22227	0.0660522	-3.36506	0.000765274	0.0256005
Cct8	7801.47	-0.185485	0.0551321	-3.36437	0.000767193	0.0256005
Ppih	323.088	-0.263485	0.0782924	-3.3654	0.000764324	0.0256005
Mecp2	10947.8	0.273077	0.0812181	3.36227	0.000773041	0.025719
Pafah1b3	239.415	-0.44131	0.131278	-3.36165	0.000774777	0.025719
Ap4s1	1244.89	-0.208182	0.0619614	-3.35986	0.000779821	0.0258192
1500004A13Rik	704.66	0.272031	0.0810977	3.35437	0.000795469	0.0260423
Ago1	5380.93	0.272864	0.081358	3.35386	0.000796918	0.0260423
B4galt6	11989.2	0.20325	0.0606135	3.3532	0.000798817	0.0260423
Cox7b	4229.12	-0.280684	0.0836598	-3.35507	0.000793462	0.0260423
Lsm7	324.49	-0.282846	0.0843169	-3.35456	0.000794906	0.0260423
Qsox2	996.122	0.184108	0.0548559	3.3562	0.000790205	0.0260423
Acot9	672.563	-0.217369	0.0648386	-3.35247	0.00080095	0.0260452
Amer2	2011.47	0.379557	0.113273	3.35083	0.000805694	0.0260743
Trak1	9326.47	0.206001	0.061479	3.35075	0.000805936	0.0260743
Nipbl	4257.1	0.272036	0.0812766	3.34704	0.000816782	0.0262715
Nsfl1c	2767.47	-0.161433	0.0482421	-3.34631	0.000818941	0.0262715
Pfdn1	1396.4	-0.28285	0.0845548	-3.34516	0.000822338	0.0262715
Rc3h1	3270.37	0.216456	0.0647016	3.34545	0.000821487	0.0262715
Rpl36	1788.33	-0.35185	0.105095	-3.34792	0.000814195	0.0262715
Atp13a3	4902.11	0.232931	0.069685	3.34263	0.000829877	0.0263976
Cdc26	498.015	-0.202278	0.0605499	-3.34068	0.000835738	0.0263976
Mrpl52	506.708	-0.264905	0.0792993	-3.34058	0.00083604	0.0263976
Pdcd2l	437.308	-0.23451	0.0701879	-3.34117	0.000834251	0.0263976
Setd2	4464.84	0.268284	0.0803153	3.34038	0.000836637	0.0263976
Acox1	10201.9	0.0995143	0.0298043	3.33892	0.000841036	0.0264056
Atp5l	1699.55	-0.326032	0.0976309	-3.33943	0.000839502	0.0264056
Cirbp	2049.37	-0.31821	0.0953357	-3.33778	0.000844495	0.0264491
Msrb1	687.437	-0.238264	0.0714442	-3.33497	0.00085309	0.0265759
Rpl36al	865.044	-0.305659	0.0916681	-3.33441	0.0008548	0.0265759
Rps7	7755.17	-0.301828	0.0905155	-3.33454	0.000854402	0.0265759
Kmt2a	11558.4	0.452989	0.13591	3.33301	0.000859103	0.0265935
Rps11	4626.49	-0.29659	0.0889893	-3.33287	0.000859536	0.0265935
Ccdc117	833.029	0.266322	0.0799988	3.32907	0.000871352	0.0266487
Kmt2e	7606.02	0.268756	0.0806878	3.33081	0.000865935	0.0266487
Med13	6035.81	0.287476	0.0863567	3.32894	0.000871775	0.0266487
Snx27	8284.78	0.159259	0.0478194	3.33043	0.000867133	0.0266487
Txnl4a	4213.75	-0.152167	0.0457008	-3.32964	0.000869585	0.0266487
Edem3	3314.34	0.167495	0.0503431	3.32707	0.000877657	0.0267644
Gng11	328.726	-0.575777	0.173254	-3.32331	0.000889547	0.0270622
Cox7a2l	3019.99	-0.221232	0.0665866	-3.32248	0.000892222	0.027079
Rpl9	7134.14	-0.285815	0.0860429	-3.32178	0.000894467	0.0270826
Atf2	6719.39	0.140479	0.0424804	3.3069	0.000943335	0.0272694
Atp5h	4884.87	-0.278979	0.0841616	-3.3148	0.000917074	0.0272694
Fert2	938.35	0.204649	0.0618389	3.30938	0.000935017	0.0272694
Lats1	2493.92	0.236797	0.0715766	3.30829	0.000938659	0.0272694
Mon2	5461.61	0.220592	0.0667006	3.3072	0.000942334	0.0272694
Mrto4	821.847	-0.195659	0.0589635	-3.3183	0.000905662	0.0272694
Ncan	13369.1	0.294505	0.088946	3.31105	0.000929457	0.0272694
Pfdn4	603.603	-0.314419	0.0950633	-3.30747	0.000941414	0.0272694
Pomp	3066.42	-0.270259	0.0816227	-3.31107	0.000929388	0.0272694
Rara	695.631	0.475795	0.143592	3.31351	0.000921314	0.0272694
Rpl12	4832.25	-0.297637	0.0900054	-3.30688	0.000943424	0.0272694
Rps28	2090.65	-0.367859	0.111021	-3.3134	0.000921681	0.0272694
Rps3	10051.8	-0.28806	0.0868443	-3.31698	0.000909972	0.0272694
Rps6	4554.3	-0.275716	0.083156	-3.31564	0.000914326	0.0272694
Setd7	13705.5	0.23195	0.0700072	3.31323	0.000922238	0.0272694
Setd8	2260.61	0.233845	0.070603	3.3121	0.000925974	0.0272694
Setx	4983.67	0.228665	0.0689882	3.31456	0.000917885	0.0272694
Sgpl1	1536.84	0.130802	0.0395183	3.3099	0.000933287	0.0272694
Tmem28	513.373	0.447608	0.134947	3.31691	0.00091019	0.0272694
Ulk2	6139.68	0.147411	0.0444421	3.31692	0.000910145	0.0272694
Mettl10	576.217	-0.194634	0.0588705	-3.30614	0.000945921	0.0272798
Atp6v1f	2047.04	-0.283852	0.0859011	-3.30441	0.000951769	0.0273388
Bex4	303.71	-0.303161	0.0917485	-3.30427	0.000952256	0.0273388
Mrpl54	475.042	-0.325811	0.0987303	-3.30001	0.000966819	0.0276324
Polr2a	7315.34	0.310498	0.094075	3.30054	0.000964988	0.0276324
Arhgap35	13830.4	0.251986	0.0764096	3.29783	0.000974348	0.0277362
Mrpl20	1248.46	-0.263836	0.0800061	-3.2977	0.000974804	0.0277362
Pank1	1809.44	0.157741	0.0478446	3.29695	0.000977393	0.0277479
Gfpt1	4477.46	0.146875	0.044579	3.29471	0.000985243	0.0278468
Ndufv2	5026.64	-0.269848	0.0818998	-3.29485	0.000984737	0.0278468
Fgd1	874.336	0.247746	0.0752337	3.29302	0.000991161	0.0279489
Foxp2	395.237	-2.07378	0.630003	-3.2917	0.000995831	0.0279489
Hcfc2	1086.41	0.304206	0.0924303	3.2912	0.000997626	0.0279489
Zmym4	3495.36	0.157537	0.0478595	3.29166	0.000995983	0.0279489
Hipk1	8758.46	0.227507	0.0691815	3.28855	0.00100704	0.028089
Mfsd6	5775.6	0.140635	0.0427611	3.28885	0.00100597	0.028089
Bod1l	5877.93	0.214749	0.06532	3.28764	0.00101031	0.0281189
2410006H16Rik	464.041	-0.29515	0.0897952	-3.28693	0.00101287	0.0281288
Uck2	546.635	0.262064	0.0797996	3.28402	0.00102337	0.0283586
Mrs2	1439.46	0.28204	0.0859293	3.28223	0.00102989	0.0284772
Commd6	822.836	-0.19559	0.0596445	-3.27926	0.0010408	0.0285928
E2f3	1969.71	0.25737	0.0784682	3.27992	0.00103835	0.0285928
Rnf150	5960.89	0.321328	0.0979801	3.27953	0.00103982	0.0285928
Mrpl12	1643.45	-0.252893	0.0771441	-3.27819	0.00104473	0.0286391
Gtf2b	1143.77	-0.231833	0.0707377	-3.27737	0.0010478	0.0286616
2310036O22Rik	2310.77	-0.167362	0.0510993	-3.27524	0.00105573	0.0286937
Slc8a1	23239.2	0.415267	0.126746	3.27638	0.00105147	0.0286937
Smg7	5925.34	0.19823	0.0605227	3.2753	0.00105549	0.0286937
Ash1l	11447.5	0.357432	0.109182	3.27374	0.00106136	0.0287853
Cox6b1	5633.83	-0.284018	0.0867806	-3.27283	0.00106476	0.0288164
Lmln	678.296	0.340976	0.104306	3.26899	0.00107933	0.0290319
Nup85	1065.22	-0.146738	0.0448777	-3.26973	0.00107651	0.0290319
Rps17	3122.5	-0.319039	0.0975975	-3.26893	0.00107956	0.0290319
Qars	1936.58	-0.132264	0.0404871	-3.26682	0.00108762	0.0291872
Ephb3	954.564	0.349274	0.106941	3.26605	0.00109059	0.0292054
Atpif1	3360.64	-0.31218	0.0956474	-3.26387	0.00109902	0.0293097
Fip1l1	2803.47	0.132767	0.0407519	3.25793	0.00112227	0.0293097
Gltscr1	1608.25	0.454312	0.139292	3.26158	0.00110792	0.0293097
Med13l	6462	0.340212	0.104377	3.25946	0.00111626	0.0293097
Mus81	635.435	-0.184508	0.0565508	-3.2627	0.00110356	0.0293097
Naca	4681.21	-0.25073	0.0768944	-3.26071	0.00111135	0.0293097
Ncor1	16188.5	0.24698	0.0757221	3.26166	0.0011076	0.0293097
Paqr3	534.153	0.286523	0.0878831	3.26027	0.00111306	0.0293097
Rplp0	5800.05	-0.251362	0.0771479	-3.25819	0.00112127	0.0293097
Rps15a	5145.69	-0.166997	0.0512658	-3.25747	0.0011241	0.0293097
Sra1	990.3	-0.192382	0.0590008	-3.26067	0.0011115	0.0293097
Unkl	899.829	0.220314	0.0675776	3.26017	0.00111346	0.0293097
Zbtb2	571.186	0.269872	0.0828488	3.2574	0.00112438	0.0293097
Zfp369	883.095	0.427789	0.131422	3.25509	0.00113357	0.0294889
Grpel1	1582.02	-0.209019	0.0642689	-3.25225	0.00114494	0.0296036
Uqcr10	2614.25	-0.307196	0.0944429	-3.25272	0.00114308	0.0296036
Usmg5	3991.57	-0.343223	0.10551	-3.25298	0.001142	0.0296036
Pop4	858.74	-0.21808	0.0670829	-3.2509	0.00115039	0.0296842
Dcaf5	4749.66	0.149777	0.0461166	3.24778	0.00116309	0.0298308
Homer2	6588.79	0.469178	0.144454	3.24793	0.00116246	0.0298308
Mrpl55	698.439	-0.230964	0.0710984	-3.24851	0.00116013	0.0298308
Ndufa13	3774.08	-0.288294	0.0888254	-3.24563	0.00117191	0.0299967
2810428I15Rik	893.933	-0.286791	0.0884353	-3.24295	0.00118299	0.0302196
Coq7	711.696	-0.249166	0.0768508	-3.24221	0.00118608	0.030238
Auts2	6574.83	0.356757	0.110141	3.23908	0.00119916	0.0305103
Oard1	490.21	-0.213969	0.0660734	-3.23836	0.00120219	0.0305265
2210018M11Rik	2527.69	0.264982	0.0819879	3.23196	0.00122943	0.0306958
Aebp2	3446.58	0.185432	0.057401	3.23047	0.00123585	0.0306958
Bcor	1185.57	0.324574	0.100504	3.22948	0.00124016	0.0306958
Bola3	400.715	-0.278361	0.0861729	-3.23026	0.00123678	0.0306958
Chrac1	376.731	-0.270081	0.0834931	-3.23477	0.00121742	0.0306958
Dynlrb1	4239.35	-0.263064	0.0813742	-3.23277	0.00122595	0.0306958
Gm608	5129.79	0.357108	0.11057	3.2297	0.0012392	0.0306958
Hmgxb3	2335.43	0.192205	0.0594544	3.23282	0.00122575	0.0306958
Narfl	1003.44	-0.149258	0.0461794	-3.23213	0.00122871	0.0306958
Slc1a2	218851	0.302629	0.0935835	3.23378	0.00122162	0.0306958
Sntb2	878.274	0.538741	0.166811	3.22964	0.00123946	0.0306958
Ssna1	865.955	-0.252067	0.0779335	-3.23439	0.00121904	0.0306958
Tcp1	7787.55	-0.189775	0.0586413	-3.23619	0.00121135	0.0306958
Bahd1	2451.31	0.324207	0.100429	3.22823	0.0012456	0.0307017
Tsc22d2	2389.59	0.210681	0.0652717	3.22776	0.00124763	0.0307017
Znrf3	1042.85	0.264026	0.0817831	3.22837	0.00124496	0.0307017
2410131K14Rik	768.888	0.305809	0.0948325	3.22473	0.00126091	0.0309687
Man2a2	10978	0.232903	0.0722621	3.22304	0.00126839	0.0310626
Rbx1	4013.85	-0.180317	0.0559511	-3.22276	0.0012696	0.0310626
Kcnb2	714.842	0.499329	0.155114	3.21911	0.0012859	0.031401
Cnksr2	16428.5	0.426851	0.132726	3.21603	0.00129979	0.0315589
Rab8b	3967.17	0.27591	0.0857903	3.21609	0.00129949	0.0315589
Tmbim4	832.729	-0.226221	0.0703342	-3.21637	0.00129822	0.0315589
2700094K13Rik	375.536	-0.371791	0.115677	-3.21403	0.00130886	0.0315957
Alkbh7	310.163	-0.332338	0.10344	-3.21286	0.00131418	0.0315957
Myl6	5431.06	-0.261845	0.0814851	-3.2134	0.00131172	0.0315957
Pbrm1	3785.38	0.163374	0.0508438	3.21325	0.00131241	0.0315957
Tmem192	532.931	-0.213315	0.0664031	-3.21243	0.00131618	0.0315957
Usp34	10613.5	0.246686	0.076737	3.2147	0.00130582	0.0315957
Chchd2	4287.45	-0.261217	0.0813421	-3.21134	0.00132119	0.0316
Gapvd1	4618.18	0.175256	0.0545855	3.21067	0.00132427	0.0316
Rps3a1	7257.89	-0.283539	0.0883236	-3.21023	0.00132627	0.0316
Stra13	205.909	-0.303429	0.0945075	-3.21063	0.00132443	0.0316
Syf2	1682.08	-0.226703	0.0706864	-3.20717	0.00134046	0.0318784
Elf2	1516.66	0.137013	0.0427488	3.20507	0.00135029	0.0319836
Fam65a	5342.51	0.260353	0.0812701	3.20355	0.00135743	0.0319836
Ikzf4	657.602	0.319095	0.0995789	3.20444	0.00135325	0.0319836
Insr	3709.83	0.270304	0.0843618	3.2041	0.00135484	0.0319836
Trnau1ap	508.945	-0.2243	0.0700069	-3.20397	0.00135548	0.0319836
Lrba	2309.84	0.288736	0.0901511	3.2028	0.00136098	0.0320082
Pgd	1201.02	-0.166695	0.0520596	-3.202	0.00136479	0.0320387
Zdhhc23	725.777	0.488223	0.152533	3.20077	0.00137062	0.0321164
Isca2	834.055	-0.205225	0.0641354	-3.19987	0.00137491	0.0321577
Nuak1	3508.04	0.318495	0.0995539	3.19922	0.00137801	0.0321713
Gpr173	625.891	0.228777	0.0715306	3.19831	0.00138234	0.0322133
Rpl35	2817.12	-0.369675	0.115663	-3.19615	0.00139277	0.0323598
Vps13d	8791.27	0.334864	0.104777	3.19595	0.0013937	0.0323598
Ipo8	3195.32	0.119624	0.0374495	3.19427	0.00140183	0.0323715
Ndufa5	2314.32	-0.287937	0.0901276	-3.19477	0.00139943	0.0323715
Pdpk1	9705.29	0.237293	0.0742758	3.19475	0.00139951	0.0323715
Thap2	843.598	0.22655	0.0709384	3.19362	0.00140501	0.0323864
Tmem8b	5210.76	0.251238	0.0786949	3.19255	0.00141021	0.0324476
Kdm3b	3130.63	0.219852	0.0688889	3.1914	0.00141586	0.0324603
Slc25a51	5469.11	0.165712	0.0519233	3.19147	0.0014155	0.0324603
Prdx3	2306.75	-0.208693	0.0654168	-3.1902	0.00142174	0.0325366
Bex2	6314.57	-0.211501	0.0665555	-3.17781	0.0014839	0.0331848
Cript	1663.29	-0.2236	0.0703027	-3.18053	0.00147008	0.0331848
Dag1	5982.06	0.26381	0.0829631	3.17985	0.00147351	0.0331848
Dyrk1a	5035.83	0.128763	0.0405075	3.17875	0.00147913	0.0331848
Eif4e3	920.089	0.202606	0.0636504	3.1831	0.00145706	0.0331848
Ncoa2	6013.44	0.231028	0.0726755	3.1789	0.00147833	0.0331848
Nenf	1109.29	-0.28751	0.0904389	-3.17905	0.00147759	0.0331848
Nop10	936.533	-0.25437	0.0799739	-3.18067	0.00146935	0.0331848
Prkag1	1764.01	-0.120527	0.0379274	-3.17784	0.00148376	0.0331848
Sike1	1194.06	0.181558	0.0571311	3.17793	0.00148333	0.0331848
Slc35g2	569.795	-0.30569	0.0961481	-3.17936	0.00147599	0.0331848
Tpt1	7643.97	-0.241165	0.0757462	-3.18385	0.00145329	0.0331848
Zfp111	627.288	0.211101	0.0663529	3.18149	0.00146521	0.0331848
Adnp	7613.25	0.13816	0.0435328	3.17371	0.00150505	0.0332492
Cenpt	406.044	-0.230081	0.0724696	-3.17486	0.00149907	0.0332492
Cntnap2	5637.58	0.270933	0.0853626	3.1739	0.00150405	0.0332492
Fahd2a	430.088	-0.254243	0.0801058	-3.17384	0.00150438	0.0332492
Ndufb4	1086.21	-0.303561	0.09558	-3.17599	0.00149326	0.0332492
S100a13	425.411	-0.328313	0.103412	-3.17481	0.00149937	0.0332492
Tram1l1	1320.66	-0.205971	0.0648859	-3.17436	0.0015017	0.0332492
Cox14	1165.56	-0.229858	0.0724453	-3.17285	0.00150953	0.0332906
Aff4	15705.4	0.245807	0.0774908	3.17208	0.00151351	0.0333208
2010320M18Rik	172.648	-0.386626	0.121918	-3.17119	0.00151815	0.0333652
Soat1	1469.59	0.235165	0.0741687	3.17067	0.00152085	0.0333671
Opcml	14445.9	0.241072	0.0760464	3.17007	0.00152404	0.0333796
Dnpep	944.575	-0.233021	0.0735466	-3.16835	0.00153307	0.0335198
Fam193a	2347.54	0.202029	0.0637757	3.1678	0.00153597	0.0335257
Wdfy2	459.369	0.318222	0.100478	3.16709	0.00153972	0.03355
Ddx28	512.01	-0.200122	0.0631982	-3.16658	0.00154242	0.0335515
Cisd1	2401.34	-0.228224	0.0721058	-3.16512	0.00155019	0.0336078
Cml1	201.627	-0.288857	0.091263	-3.1651	0.00155028	0.0336078
Wdr74	903.379	-0.194316	0.0614298	-3.16321	0.00156039	0.0337696
Deb1	968.832	-0.207418	0.0656476	-3.15957	0.00158001	0.0341364
Bola1	223.507	-0.319767	0.101259	-3.15789	0.00158914	0.0342754
Epg5	3016.05	0.278693	0.0883326	3.15505	0.00160473	0.0344949
Ntpcr	531.4	-0.177871	0.0563747	-3.15515	0.00160415	0.0344949
Timm50	802.126	-0.239471	0.0759346	-3.15364	0.00161246	0.0345446
Tnrc18	7265	0.39631	0.125662	3.15379	0.00161167	0.0345446
Snrpg	413.416	-0.285858	0.0907043	-3.15154	0.00162415	0.0347366
Grcc10	2538.38	-0.253704	0.080532	-3.15035	0.00163076	0.0348196
Mrps10	704.22	-0.24855	0.0789334	-3.14885	0.00163912	0.0349395
Foxo6	1108.38	0.56184	0.178494	3.14767	0.00164579	0.0350231
Cramp1l	2215.69	0.248116	0.0788425	3.14699	0.00164963	0.0350463
Bccip	1549.56	-0.175884	0.0559412	-3.14409	0.00166605	0.0353364
Map1b	95460.2	0.311729	0.0991715	3.14333	0.00167035	0.0353686
Pdcd5	935.393	-0.272538	0.0867972	-3.13994	0.00168983	0.0356431
Prr14l	4601.1	0.345725	0.110117	3.13962	0.0016917	0.0356431
Rab30	605.682	0.351708	0.112001	3.14022	0.00168821	0.0356431
Tomm5	535.431	-0.293685	0.0935593	-3.13903	0.00169507	0.0356553
2610507B11Rik	16487.8	0.160268	0.0510984	3.13646	0.00171002	0.0358192
Hint1	4031.48	-0.278328	0.0887194	-3.13717	0.00170586	0.0358192
Lrrc8c	735.737	0.428026	0.136519	3.13528	0.00171692	0.0358192
Tbca	1328.51	-0.286937	0.0915035	-3.1358	0.00171384	0.0358192
Tcf20	6570.67	0.238467	0.0760487	3.13572	0.00171432	0.0358192
Psmg2	557.384	-0.209157	0.0667581	-3.13305	0.00172999	0.0360329
Psmg1	383.546	-0.19896	0.0635569	-3.13042	0.00174557	0.0362983
Eif3g	2369.73	-0.167871	0.0536408	-3.12954	0.00175078	0.0363081
Rps10	2841.23	-0.307533	0.0982728	-3.12938	0.00175174	0.0363081
1500012F01Rik	675.857	-0.285617	0.0914371	-3.12364	0.00178627	0.0364663
Bdp1	2334.55	0.266929	0.0854319	3.12446	0.0017813	0.0364663
Bex1	1255.16	-0.323064	0.103358	-3.12569	0.0017739	0.0364663
Ccndbp1	1816.73	-0.163736	0.0523869	-3.12551	0.001775	0.0364663
Csmd1	4685.24	0.429422	0.137444	3.12433	0.00178208	0.0364663
Ndufaf3	903.301	-0.237916	0.0761732	-3.12336	0.00178798	0.0364663
Pcdhga4	557.255	0.414021	0.13244	3.12609	0.00177145	0.0364663
Sptbn1	57221	0.185178	0.0592304	3.1264	0.00176963	0.0364663
Usp32	9150.97	0.16387	0.0524635	3.12351	0.00178708	0.0364663
Zcchc14	5445.23	0.33512	0.107198	3.12617	0.00177099	0.0364663
Gpatch2	944.283	0.156435	0.0501121	3.1217	0.00179808	0.036497
Tnfaip3	310.505	0.434983	0.139332	3.12192	0.00179676	0.036497
Vkorc1l1	3850.45	0.124609	0.03991	3.12224	0.00179479	0.036497
Lclat1	2221.37	0.141272	0.0452692	3.1207	0.00180421	0.0365052
Mfsd9	310.38	0.237563	0.0761144	3.12113	0.00180156	0.0365052
Ndufa3	1707.12	-0.296041	0.0949127	-3.11908	0.00181414	0.0366479
2310009A05Rik	155.513	-0.320913	0.102975	-3.11642	0.00183062	0.0368369
Kmt2c	7705.64	0.375782	0.120591	3.11617	0.00183216	0.0368369
Myo10	2577.79	0.314451	0.100893	3.11667	0.00182907	0.0368369
Rab11fip3	6578.78	0.253275	0.0812989	3.11536	0.00183721	0.0368802
Pcdhb15	204.101	0.40442	0.129874	3.11394	0.00184607	0.0369997
Zscan20	343.55	0.287483	0.0923362	3.11344	0.00184921	0.0370046
Cgrrf1	557.376	-0.29635	0.0952285	-3.11199	0.00185831	0.0371283
Fam210a	2804.29	0.189658	0.0609741	3.11047	0.00186791	0.0371779
Pttg1	930.718	-0.23206	0.0745963	-3.11087	0.00186535	0.0371779
Ssh1	679.005	0.39485	0.126953	3.11021	0.00186954	0.0371779
Zc3h12b	690.77	0.470205	0.151206	3.10971	0.00187273	0.0371834
Kdm6b	2150.51	0.392739	0.126323	3.10901	0.00187714	0.0372129
Ubxn2b	2663.15	0.220862	0.0710609	3.10807	0.00188314	0.0372739
Camsap2	11965.1	0.181332	0.0583516	3.10758	0.00188629	0.0372783
Rps13	2592.43	-0.255369	0.082189	-3.10709	0.00188937	0.0372814
Snrpa1	776.142	-0.223195	0.0718527	-3.10628	0.00189454	0.0373257
Mtf1	1922.97	0.185127	0.0596162	3.10531	0.00190079	0.037391
Dstyk	4158.15	0.161053	0.0518788	3.1044	0.00190665	0.0374486
2410015M20Rik	1168.33	-0.269686	0.0869181	-3.10276	0.00191725	0.0374519
Crtc3	1227.52	0.27495	0.0886246	3.10241	0.0019195	0.0374519
Fam58b	450.911	-0.242982	0.0782867	-3.10375	0.00191084	0.0374519
Rnf216	2601.92	0.180787	0.058279	3.1021	0.00192151	0.0374519
Rpl13	6240.48	-0.252019	0.0812424	-3.10206	0.00192177	0.0374519
Zfp862-ps	514.885	0.238775	0.0769832	3.10165	0.00192445	0.0374519
Arl2	1060.69	-0.279222	0.0900518	-3.10069	0.00193071	0.0374593
Rnaseh2c	417.885	-0.242732	0.0782733	-3.10109	0.00192811	0.0374593
Tmem208	515.475	-0.226707	0.0731411	-3.09959	0.00193787	0.037541
Ndufv3	2087.96	-0.231586	0.074745	-3.09835	0.00194603	0.0376322
Psma3	2835.42	-0.205064	0.0662001	-3.09764	0.0019507	0.0376322
Rbm12	1092.44	0.204632	0.0660727	3.09708	0.00195438	0.0376322
Zfp109	312.649	0.275678	0.0890117	3.0971	0.00195424	0.0376322
Tmppe	1102.95	0.254759	0.0822887	3.09592	0.00196205	0.0377229
Coa6	444.295	-0.242192	0.0783279	-3.09203	0.00198793	0.037783
Commd5	484.217	-0.243534	0.0787283	-3.09335	0.00197913	0.037783
Egfl6	179.767	0.438114	0.14173	3.09118	0.00199359	0.037783
Elof1	1017.54	-0.230956	0.0746902	-3.09219	0.00198684	0.037783
Polr1a	2043.15	0.255739	0.082647	3.09436	0.00197241	0.037783
Prkab1	552.584	-0.211923	0.0685348	-3.0922	0.00198682	0.037783
Sap130	1978.94	0.1484	0.0480064	3.09124	0.0019932	0.037783
Ston2	2374.1	0.356713	0.115404	3.091	0.00199482	0.037783
Ten1	565.332	-0.214697	0.0694082	-3.09326	0.00197973	0.037783
Zfp449	300.569	0.196094	0.0634346	3.09128	0.00199297	0.037783
Arhgef12	15841.1	0.288132	0.0932526	3.0898	0.00200289	0.0378235
Ubn1	3380.67	0.210772	0.0682145	3.08985	0.00200261	0.0378235
Cnot6l	3652.04	0.23299	0.0754599	3.0876	0.00201779	0.0379923
Sumo1	2326.55	-0.236401	0.0765616	-3.08773	0.00201692	0.0379923
Trmt12	435.319	-0.167657	0.0543443	-3.08509	0.00203491	0.0382581
Eif3d	2991.98	-0.126481	0.0410074	-3.08436	0.00203994	0.0382961
Acn9	214.873	-0.341886	0.110914	-3.08243	0.00205316	0.0384877
Mettl23	477.711	-0.218254	0.0708522	-3.08042	0.00206708	0.0386351
Scn8a	24033.2	0.347281	0.112733	3.08055	0.00206616	0.0386351
Itpr2	1834.43	0.258854	0.0840522	3.07968	0.00207222	0.0386607
Phlpp2	2849.81	0.205664	0.066788	3.07935	0.00207452	0.0386607
8030462N17Rik	1381.18	0.227296	0.0738361	3.07838	0.00208126	0.0387015
Mff	7744.56	-0.175333	0.0569602	-3.07817	0.00208278	0.0387015
Pin4	315.111	-0.321744	0.104587	-3.07634	0.00209562	0.0388833
Crim1	6345.81	0.387575	0.12603	3.07526	0.00210317	0.0389667
Pak1ip1	1811.11	-0.188454	0.0613145	-3.07356	0.00211518	0.0391323
Ndufb9	4457.77	-0.253871	0.0826384	-3.07208	0.00212576	0.0392711
Phf3	4928.78	0.191346	0.0623296	3.0699	0.00214127	0.0395004
BC048403	646.179	0.189999	0.0619344	3.06774	0.00215685	0.0396274
Dcps	529.379	-0.205332	0.0669229	-3.06819	0.00215361	0.0396274
Nat9	427.223	-0.273478	0.0891549	-3.06745	0.00215897	0.0396274
Traf3ip1	780.431	0.185153	0.060365	3.06722	0.00216059	0.0396274
Unc80	22710	0.264117	0.0861281	3.06656	0.00216537	0.039658
Med21	591.775	-0.254838	0.0831226	-3.06581	0.00217082	0.0397008
Foxk2	5346.24	0.170303	0.0555776	3.06424	0.00218227	0.039853
Fam179b	3498.42	0.169657	0.0553949	3.06269	0.0021936	0.03996
Zfp106	18904.5	0.209553	0.0684239	3.06258	0.0021944	0.03996
Cops8	3478.17	-0.143542	0.0468766	-3.06212	0.00219775	0.0399639
Bcap31	2047.63	-0.217639	0.0710977	-3.06112	0.00220508	0.0399832
Dpcd	1293.86	-0.248096	0.0810402	-3.0614	0.00220307	0.0399832
Snx30	3255.94	0.205265	0.0670699	3.06046	0.00220998	0.0400152
Rab24	1739.45	-0.148493	0.048528	-3.05996	0.00221369	0.0400254
Mbd5	3786.58	0.247979	0.0810638	3.05906	0.00222032	0.0400885
Soga1	4739.81	0.41108	0.134402	3.05857	0.00222395	0.0400972
Akap1	2193.41	0.173341	0.0567046	3.05691	0.00223632	0.0402064
Zfp871	9411.4	0.264854	0.086633	3.0572	0.00223419	0.0402064
Tmed9	3272.05	-0.158803	0.0519823	-3.05495	0.00225098	0.0404131
Irs1	1307.53	0.299004	0.097977	3.05178	0.00227488	0.0406134
Nme1	4259.9	-0.233913	0.0766269	-3.05262	0.00226852	0.0406134
Tipin	477.725	-0.257897	0.084489	-3.05243	0.00226997	0.0406134
Vta1	1472.98	-0.161975	0.0530713	-3.05203	0.00227301	0.0406134
Aak1	30268.4	0.223986	0.073421	3.05071	0.00228301	0.0406683
Xab2	1631.38	-0.112011	0.0367184	-3.05053	0.00228434	0.0406683
Gfod1	7286.68	0.37767	0.123894	3.04834	0.0023011	0.0409096
Ccdc91	1745.54	-0.162207	0.0532496	-3.04616	0.00231781	0.0411491
Tead1	2333.76	0.401288	0.131791	3.04488	0.00232774	0.0412681
Ap1g1	6532.47	0.125836	0.0413547	3.04285	0.0023435	0.0413757
Dctn3	2059.83	-0.214752	0.0705808	-3.04265	0.00234509	0.0413757
Herc1	15726.1	0.291099	0.0956798	3.04243	0.0023468	0.0413757
Setd5	6285.91	0.186419	0.0612643	3.04287	0.00234333	0.0413757
Cept1	1802.42	-0.181792	0.0597884	-3.04059	0.00236112	0.0414823
Elmsan1	1897.93	0.376045	0.123735	3.03911	0.00237277	0.0414823
Fndc3b	1217.03	0.287285	0.0945237	3.03929	0.00237138	0.0414823
Ndufs2	7134.02	-0.153714	0.0505949	-3.03813	0.00238048	0.0414823
Prkcdbp	543.033	-0.311767	0.10262	-3.03808	0.00238089	0.0414823
Pum1	6124.18	0.172775	0.0568647	3.03835	0.00237881	0.0414823
Reps2	16124.4	0.220305	0.0725183	3.03793	0.00238213	0.0414823
Rheb	4458.07	-0.179649	0.0591282	-3.03829	0.00237927	0.0414823
Snrpf	575.64	-0.232432	0.0764532	-3.04018	0.00236434	0.0414823
Sec22c	2093.44	0.25702	0.0846262	3.03713	0.00238845	0.0415059
Wwc2	2265.51	0.281964	0.0928576	3.03652	0.00239326	0.0415059
Yod1	829.626	0.28751	0.0946743	3.03683	0.0023908	0.0415059
Spred2	4157.34	0.28842	0.0950469	3.0345	0.00240933	0.0417279
Gosr1	2722.75	0.10066	0.0331843	3.03337	0.00241838	0.0417711
Rps9	5718.76	-0.229419	0.0756227	-3.03373	0.00241549	0.0417711
2610524H06Rik	385.363	-0.253181	0.0836184	-3.02781	0.00246333	0.0420136
Ddx6	10818	0.163474	0.0539746	3.02872	0.00245592	0.0420136
Farsa	1060.8	-0.154918	0.0511481	-3.0288	0.00245523	0.0420136
Fbxo6	566.067	-0.196845	0.0650127	-3.02779	0.0024635	0.0420136
Higd1a	2245.53	-0.163443	0.0539727	-3.02824	0.0024598	0.0420136
Klf3	1331.82	0.357556	0.117975	3.03077	0.00243931	0.0420136
Naa10	776.799	-0.204279	0.0674653	-3.02792	0.00246247	0.0420136
Sav1	881.375	0.134499	0.0444308	3.02716	0.00246867	0.0420136
Timm23	1167.66	-0.19193	0.0633955	-3.02751	0.00246581	0.0420136
Ttll4	584	0.390742	0.128984	3.02938	0.00245053	0.0420136
Usp24	5820.26	0.235139	0.0776197	3.02937	0.00245067	0.0420136
Dopey2	5212.42	0.245387	0.0810748	3.02668	0.00247258	0.042024
Lrrc58	7862.37	0.184514	0.0609763	3.026	0.00247809	0.0420615
Csrp2bp	1442.88	0.144787	0.0478892	3.02337	0.0024998	0.0422612
Specc1l	2997.49	0.143983	0.0476211	3.02351	0.00249858	0.0422612
Zswim5	1201.71	0.285114	0.0942951	3.02364	0.00249756	0.0422612
Anks1b	18546.6	0.195478	0.0646781	3.02232	0.00250845	0.0423073
Znhit1	1205.86	-0.22889	0.0757353	-3.02223	0.00250917	0.0423073
Map10	283.957	-0.255411	0.0845765	-3.01988	0.00252874	0.042581
Zfp532	3399.61	0.200157	0.0663022	3.01886	0.00253725	0.0426679
Aimp2	637.296	-0.194393	0.0644494	-3.01621	0.00255954	0.0428909
Clcc1	1023.42	-0.161685	0.0535972	-3.01667	0.00255564	0.0428909
Stk16	1638.06	-0.138833	0.0460309	-3.01609	0.0025606	0.0428909
Foxj3	4070.3	0.156533	0.051914	3.01524	0.00256774	0.0429541
Fh1	2737.59	-0.180875	0.0600364	-3.01275	0.00258891	0.0432021
Mdh1	26602	-0.21818	0.0724202	-3.0127	0.00258934	0.0432021
D430019H16Rik	10152	0.293547	0.0974669	3.01176	0.00259737	0.0432367
Zfp710	1093.78	0.238157	0.0790781	3.01166	0.00259821	0.0432367
BC005624	2500.55	-0.135407	0.0449813	-3.01029	0.00260998	0.0432934
Ndufb11	2504.68	-0.259996	0.0863734	-3.01014	0.00261125	0.0432934
Rasa4	137.056	-0.497417	0.16525	-3.01008	0.0026118	0.0432934
Smurf2	2102.35	0.174905	0.0581343	3.00863	0.00262425	0.0434432
4933434E20Rik	2214.69	-0.139631	0.0464199	-3.00799	0.0026298	0.0434786
Rpl21	6529.5	-0.28006	0.0931322	-3.00712	0.00263733	0.0435467
Cecr2	656.912	0.526592	0.175193	3.00578	0.00264904	0.0436834
Psma5	1744.6	-0.213578	0.0710769	-3.00489	0.00265678	0.0437545
Atrn	13223.3	0.249506	0.0830831	3.0031	0.00267249	0.0438433
Ptcd1	1118.43	0.22105	0.0736058	3.00316	0.00267192	0.0438433
Uqcrb	1619.96	-0.263225	0.0876434	-3.00336	0.00267017	0.0438433
Ino80d	2992.46	0.301252	0.100418	2.99998	0.00269999	0.0442374
Fdxacb1	233.063	-0.219134	0.0730572	-2.99949	0.00270435	0.0442521
Sf3b5	806.349	-0.290783	0.0969604	-2.99899	0.00270876	0.0442675
Coro1b	2252.95	-0.143732	0.0479332	-2.99858	0.0027124	0.0442702
Bfsp2	193.588	-0.566572	0.189142	-2.99548	0.00274013	0.0446656
Zfp790	940.387	0.20542	0.0685959	2.99463	0.00274774	0.0447324
Nudc	3871.64	-0.160344	0.0535585	-2.99381	0.00275515	0.0447958
Ankrd13c	3418.53	0.14961	0.0500155	2.99128	0.00277812	0.0451117
E430018J23Rik	193.273	-0.227659	0.0761285	-2.99046	0.00278556	0.045158
Tsr3	565.364	-0.2271	0.0759484	-2.99019	0.00278806	0.045158
Elfn2	6801.5	0.424954	0.142137	2.98976	0.00279199	0.0451644
Mphosph6	476.013	-0.254261	0.0850806	-2.98847	0.00280376	0.0451828
Patl1	1241.28	0.151622	0.0507294	2.98884	0.00280043	0.0451828
Rpl8	10812.8	-0.223919	0.0749173	-2.98889	0.00279996	0.0451828
Grm5	17565.8	0.253696	0.0849089	2.98787	0.00280933	0.0452154
Sec63	4970.2	0.119389	0.0399773	2.98642	0.00282263	0.0453721
Igf1r	5882.77	0.328753	0.11012	2.98541	0.00283197	0.0454078
Ublcp1	1428.11	-0.201494	0.0674905	-2.98551	0.00283102	0.0454078
Cdc42bpa	19128.6	0.205847	0.0689791	2.98419	0.00284334	0.0454756
Rai1	4769.34	0.306054	0.102551	2.98441	0.00284126	0.0454756
Srp19	1411.56	-0.253351	0.084925	-2.98324	0.00285219	0.0455599
D130017N08Rik	476.446	0.257372	0.0863071	2.98205	0.00286329	0.04568
Slc16a1	2247.59	0.228801	0.0767931	2.97945	0.00288762	0.0460106
Fam168a	17726	0.173975	0.0584484	2.97655	0.00291509	0.0462172
Gatsl2	5600.17	0.327984	0.110149	2.97764	0.00290474	0.0462172
Mrps24	727.343	-0.243929	0.0819307	-2.97726	0.00290833	0.0462172
Snhg8	595.607	-0.302622	0.101663	-2.97672	0.00291354	0.0462172
U2af1l4	927.3	-0.153635	0.0516328	-2.97553	0.00292483	0.0463141
Ankrd17	9266.88	0.157341	0.0529222	2.97306	0.0029485	0.0465195
Ramp3	174.224	-0.805465	0.270924	-2.97303	0.00294875	0.0465195
Sarm1	1630.46	0.271974	0.091457	2.97379	0.00294146	0.0465195
Ddit3	657.891	-0.265988	0.0895222	-2.9712	0.0029664	0.0465722
Idh3g	4335.44	-0.188084	0.0632814	-2.97218	0.0029569	0.0465722
Rpl5	5639.79	-0.229282	0.0771587	-2.97156	0.00296291	0.0465722
Traf3	4347.96	0.293037	0.0986268	2.97117	0.00296671	0.0465722
Atp6v0a2	3410.16	0.120406	0.0405588	2.96867	0.00299096	0.0468491
Nf1	8118.59	0.249588	0.084087	2.96821	0.00299537	0.0468491
Uhrf1bp1l	6224.43	0.197731	0.0666108	2.96846	0.002993	0.0468491
Mrpl40	707.624	-0.214584	0.0723127	-2.96744	0.00300293	0.0469097
Ccdc15	112.16	0.373904	0.126056	2.96618	0.00301523	0.0470442
Mrpl15	1091.55	-0.192481	0.0649095	-2.96538	0.00302309	0.0470694
Sort1	36839.8	0.283412	0.0955772	2.96526	0.00302423	0.0470694
Abhd11	638.575	-0.178662	0.0603067	-2.96255	0.00305102	0.047313
Kif1b	55568.6	0.244059	0.082381	2.96256	0.0030509	0.047313
Ppa1	2898.34	-0.176834	0.0596785	-2.96311	0.00304548	0.047313
Lrrc7	6702.9	0.487459	0.164562	2.96215	0.00305497	0.0473168
Ndufa9	4275.53	-0.179148	0.0604976	-2.96125	0.00306397	0.0473986
Gm5113	898.203	0.17981	0.0607313	2.96075	0.0030689	0.0474174
Zbtb41	2008.82	0.178679	0.0603613	2.96016	0.00307479	0.0474507
Anapc13	594.849	-0.2708	0.0914962	-2.95969	0.00307953	0.0474665
Kansl3	3393.31	0.168405	0.0569151	2.95888	0.00308758	0.047533
Cbl	2326.28	0.526871	0.178141	2.95761	0.00310032	0.0476627
Prpsap2	1354.26	-0.170621	0.0576949	-2.9573	0.00310348	0.0476627
Eral1	706.928	-0.166681	0.0563742	-2.95669	0.0031096	0.0476992
Snhg1	289.191	-0.371159	0.125612	-2.9548	0.00312876	0.0479355
Mrpl53	878.514	-0.202789	0.0686593	-2.95355	0.0031414	0.0479562
Polk	571.649	0.236568	0.0800817	2.95408	0.00313601	0.0479562
Ubap2l	6365.39	0.136955	0.0463684	2.95363	0.0031406	0.0479562
AI429214	135.554	-0.353871	0.119887	-2.9517	0.00316033	0.0479579
Eif3h	4328.52	-0.208276	0.070558	-2.95184	0.00315882	0.0479579
Fam20b	5653.29	0.128348	0.043469	2.95264	0.00315066	0.0479579
Ide	4588.78	0.436191	0.147761	2.952	0.00315722	0.0479579
Imp3	841.495	-0.212966	0.0721497	-2.95173	0.00316002	0.0479579
Ncoa1	10465.9	0.254558	0.0863235	2.94888	0.00318925	0.0483393
Zfhx2	4690.57	0.393456	0.133484	2.94759	0.00320264	0.0484846
Adcy9	8345.7	0.346624	0.117628	2.94679	0.00321088	0.0485517
Pcdhga10	497.602	0.376538	0.127808	2.94611	0.00321796	0.0485831
Tagln3	7016.57	-0.219626	0.0745541	-2.94586	0.00322058	0.0485831
Fem1b	9609.75	0.136374	0.0463253	2.94383	0.00324182	0.0488213
Huwe1	23822	0.29825	0.101321	2.94362	0.00324403	0.0488213
Asns	4268.64	-0.171695	0.0583445	-2.94279	0.00325274	0.0488687
Farp2	415.698	0.22565	0.0767127	2.94149	0.00326635	0.0488687
Hspe1	1683.29	-0.242442	0.0823938	-2.94248	0.00325594	0.0488687
Rpl28	3202.35	-0.229717	0.0780917	-2.94163	0.00326493	0.0488687
Zfp568	202.643	0.343771	0.116859	2.94177	0.00326346	0.0488687
Acaca	3345.24	0.236764	0.0805269	2.94019	0.00328015	0.0489145
Usp25	2293.9	0.199582	0.0678695	2.94068	0.00327491	0.0489145
Wars2	450.591	0.230867	0.078523	2.94011	0.00328092	0.0489145
Phrf1	2625.94	0.161836	0.055066	2.93894	0.0032934	0.0490084
Srp9	2614.27	-0.208419	0.0709206	-2.93876	0.00329523	0.0490084
Zcchc6	3218.91	0.146647	0.0499066	2.93843	0.00329875	0.0490084
Mamld1	1565.54	0.28376	0.0965942	2.93765	0.00330709	0.049075
Cct5	7365.45	-0.185677	0.0632254	-2.93674	0.00331679	0.0490905
Mlxip	1615.82	0.27445	0.0934479	2.93693	0.00331476	0.0490905
Ndufb7	1670.59	-0.257654	0.0877425	-2.93647	0.00331969	0.0490905
2900092D14Rik	1380.14	0.306021	0.104279	2.93464	0.00333938	0.0492674
Rnf111	2022.61	0.161657	0.0550811	2.93489	0.00333665	0.0492674
Faxc	5918.24	0.188837	0.0643559	2.93427	0.00334335	0.0492691
1500011K16Rik	767.351	-0.27542	0.0939866	-2.93041	0.0033851	0.0493961
Cnbp	11014.8	-0.200883	0.0685223	-2.93165	0.00337165	0.0493961
Csnk1g1	2470.77	0.206857	0.0705504	2.93204	0.00336741	0.0493961
Entpd7	736.276	0.23925	0.0815799	2.93271	0.00336017	0.0493961
Haus1	219.103	-0.280205	0.0956083	-2.93076	0.00338129	0.0493961
Iffo2	1185.45	0.223652	0.0762709	2.93233	0.00336429	0.0493961
Kansl1	4617.92	0.138554	0.0472594	2.93178	0.00337029	0.0493961
Riok2	1125.22	-0.159828	0.0545551	-2.92966	0.00339328	0.0493961
Selk	3707.69	-0.244749	0.083544	-2.92959	0.00339415	0.0493961
Tmem216	167.671	-0.254092	0.0867166	-2.93015	0.00338802	0.0493961
Xk	1566.04	0.204001	0.0696357	2.92954	0.0033946	0.0493961
Pnkp	747.668	-0.173412	0.0592112	-2.9287	0.0034038	0.0494735
Bub3	2733.25	-0.139742	0.0477315	-2.92766	0.00341524	0.0495352
Fibp	1031.98	-0.203107	0.0693914	-2.92697	0.00342279	0.0495352
Gse1	6412.54	0.490818	0.167692	2.9269	0.00342359	0.0495352
Tma7	1803.52	-0.223145	0.0762297	-2.92728	0.00341945	0.0495352
Tenm3	7534.25	0.357829	0.122273	2.92647	0.00342834	0.0495477
Klhdc4	847.561	-0.154752	0.0529081	-2.92492	0.00344547	0.0497389
Wdr20	799.076	0.174056	0.0595223	2.92422	0.00345316	0.0497935
Trappc4	1471.37	-0.172105	0.0588634	-2.92381	0.00345781	0.0498042
Itpa	1459.93	-0.188628	0.0645381	-2.92274	0.00346967	0.0499186

## Sheet: SD24wk_vs_SD16wk_DEG
Gene Name	baseMean	log2FoldChange	lfcSE	stat	pvalue	padj
Nfya	1015.69	0.455303	0.0734512	6.19872	5.69247e-10	9.11763e-06
Elovl6	3401.4	0.291211	0.0503744	5.78092	7.42918e-09	5.94966e-05
Mlec	7501.26	0.376343	0.0661967	5.68523	1.30639e-08	6.97482e-05
Lcn2	64.5826	-4.83509	0.898711	-5.38003	7.44753e-08	0.000298218
Cox7c	1423.06	-0.474495	0.0913344	-5.19514	2.04561e-07	0.000469116
Mir3091	8.54284	-1.79933	0.347577	-5.17679	2.25734e-07	0.000469116
Phf23	1644.17	0.227955	0.0440933	5.16983	2.34309e-07	0.000469116
Tab2	3897.14	0.214211	0.0411625	5.20404	1.95005e-07	0.000469116
2610524H06Rik	385.363	-0.407054	0.0810577	-5.02178	5.11946e-07	0.000580828
Ankib1	3234.38	0.235848	0.0469806	5.02011	5.1643e-07	0.000580828
Gm561	375.464	-0.469505	0.0933555	-5.02922	4.92481e-07	0.000580828
Lars	2221	-0.2258	0.044642	-5.05802	4.23624e-07	0.000580828
Mtmr4	4501.58	0.274359	0.0546247	5.02261	5.0974e-07	0.000580828
Nab1	1648.05	0.249803	0.0490802	5.08968	3.58661e-07	0.000580828
Snap29	1404.93	0.223004	0.0445107	5.01012	5.43949e-07	0.000580828
Ppm1f	3873.48	0.265356	0.0533696	4.97206	6.62461e-07	0.000663165
Rbl2	2960.98	0.211742	0.0433245	4.88736	1.02199e-06	0.000962891
Pkp4	17020.9	0.243454	0.0499825	4.87079	1.11151e-06	0.000989061
Fndc3b	1217.03	0.442273	0.0916201	4.82725	1.38432e-06	0.00116698
Fktn	2121.24	0.322476	0.0670391	4.81027	1.50725e-06	0.00120708
Creld2	618.239	0.504226	0.105767	4.76732	1.86691e-06	0.00131077
Fip1l1	2803.47	0.186794	0.0394005	4.7409	2.12774e-06	0.00131077
Pet100	526.868	-0.38046	0.0798348	-4.76559	1.88303e-06	0.00131077
Rpl22l1	1476.48	-0.506108	0.105917	-4.77834	1.76746e-06	0.00131077
Stxbp4	1447.49	0.347414	0.0732136	4.74522	2.08284e-06	0.00131077
Wwc1	4295.23	0.332118	0.0699965	4.74478	2.08738e-06	0.00131077
0610040B10Rik	50.871	-0.8187	0.173652	-4.7146	2.42186e-06	0.0014367
Fam46a	398.658	0.57914	0.124023	4.66962	3.01752e-06	0.00172613
Atp6v0a2	3410.16	0.182157	0.0392495	4.641	3.46731e-06	0.00185119
Shox2	18.1413	-4.3204	0.930144	-4.64487	3.40289e-06	0.00185119
Cflar	1309.83	0.46039	0.0995682	4.62386	3.76655e-06	0.00193098
Stt3b	5193.06	0.176664	0.0382481	4.6189	3.85786e-06	0.00193098
Heatr5a	754.368	0.43304	0.0939552	4.609	4.04611e-06	0.00196383
Klhdc9	170.581	-0.505752	0.11033	-4.58398	4.56211e-06	0.00214916
Dnajc3	4110.76	0.400023	0.0874338	4.57515	4.75879e-06	0.00217776
Zscan22	601.013	0.25953	0.0571287	4.5429	5.54859e-06	0.00246866
Cbfa2t3	2184.02	0.619858	0.137126	4.52035	6.1736e-06	0.00255175
Ndufc1	1091.87	-0.38198	0.0845277	-4.519	6.21329e-06	0.00255175
Xbp1	3291.22	0.320908	0.0710012	4.51976	6.19109e-06	0.00255175
Chsy1	806.638	0.248775	0.0551601	4.51005	6.48119e-06	0.00259523
Fam53b	1868.7	0.514156	0.114425	4.49338	7.01007e-06	0.00273854
Atraid	1674.37	-0.279212	0.062492	-4.46797	7.89637e-06	0.00301134
Efcab14	3196.77	0.343048	0.0771196	4.44826	8.65692e-06	0.00315131
Parn	1213.04	-0.207087	0.0465214	-4.45143	8.53003e-06	0.00315131
Icmt	3357.71	0.20521	0.0463029	4.4319	9.34066e-06	0.00326168
Kctd21	780.503	0.249278	0.0564029	4.41961	9.88813e-06	0.00326168
Phf8	1586.69	0.277406	0.062795	4.41764	9.97829e-06	0.00326168
Sos2	2131.13	0.249052	0.0562806	4.42519	9.6357e-06	0.00326168
Yap1	1169.59	0.454113	0.102649	4.42392	9.69248e-06	0.00326168
1700021K19Rik	3487.02	0.274521	0.0627146	4.37731	1.2015e-05	0.0032705
Atp5k	1911	-0.437138	0.099497	-4.39348	1.11549e-05	0.0032705
Cdv3	2378.31	0.157331	0.0359471	4.37673	1.20472e-05	0.0032705
Cmklr1	192.626	0.566912	0.129525	4.37685	1.20406e-05	0.0032705
Gm10432	136.382	-0.552456	0.125306	-4.40884	1.03925e-05	0.0032705
Mettl10	576.217	-0.248946	0.0567409	-4.38742	1.14703e-05	0.0032705
N4bp1	3068.54	0.283089	0.064669	4.37751	1.20044e-05	0.0032705
Rpl39	906.315	-0.594927	0.135684	-4.38466	1.16165e-05	0.0032705
Sec63	4970.2	0.170446	0.0387334	4.40049	1.08005e-05	0.0032705
Slc25a17	1546.33	-0.243038	0.0552674	-4.39749	1.09509e-05	0.0032705
Map3k19	282.83	0.637524	0.145836	4.3715	1.23395e-05	0.00329403
Vprbp	1837.72	0.256989	0.058865	4.36574	1.26694e-05	0.00332665
Eif3b	4746.22	0.135526	0.031103	4.35733	1.31661e-05	0.0033844
Zdhhc5	2985.8	0.190207	0.0436765	4.35491	1.33119e-05	0.0033844
Slirp	695.888	-0.364572	0.0841589	-4.33195	1.47796e-05	0.00369882
Sik2	1101.35	0.48039	0.111214	4.31953	1.56363e-05	0.00385302
Bbx	2389.01	0.283085	0.0657256	4.30708	1.65426e-05	0.00394878
Hnrnpdl	7060.72	-0.375587	0.0873511	-4.29974	1.71e-05	0.00394878
Myrip	3332.41	0.294494	0.0684989	4.29925	1.71374e-05	0.00394878
Nudt8	157.029	-0.372011	0.0865603	-4.2977	1.72576e-05	0.00394878
Wbp1l	2065.3	0.238401	0.0553518	4.30702	1.6547e-05	0.00394878
Acox1	10201.9	0.123929	0.0288945	4.289	1.7948e-05	0.00399229
Gale	440.733	-0.315567	0.0735246	-4.29199	1.77079e-05	0.00399229
P4ha1	2826.95	0.363148	0.084769	4.28397	1.83587e-05	0.00399229
Tmem260	1260.58	0.253182	0.0591142	4.28293	1.84448e-05	0.00399229
Chdh	377.048	0.888688	0.207997	4.27261	1.93202e-05	0.0041176
Commd4	895.539	-0.331613	0.0776591	-4.27011	1.95378e-05	0.0041176
Cobll1	710.383	0.590887	0.1385	4.26633	1.98717e-05	0.00413357
Ptcd1	1118.43	0.302971	0.0712401	4.25282	2.11098e-05	0.00417426
Rpl38	2690.71	-0.431469	0.101356	-4.25697	2.07212e-05	0.00417426
Setd8	2260.61	0.291548	0.0684733	4.25783	2.06419e-05	0.00417426
Usp30	1799.91	0.171682	0.0403668	4.25305	2.10875e-05	0.00417426
Ppp1r13l	163.334	0.535486	0.126283	4.24037	2.23147e-05	0.00435872
Gfpt1	4477.46	0.182956	0.0432163	4.23349	2.30091e-05	0.00438735
Rundc1	1778.99	0.239882	0.05664	4.2352	2.28348e-05	0.00438735
Aebp2	3446.58	0.235295	0.0556704	4.22658	2.37272e-05	0.00447104
1190007I07Rik	176.914	-0.320028	0.0759082	-4.21598	2.48694e-05	0.00457854
Psmg2	557.384	-0.271881	0.0644744	-4.21689	2.47698e-05	0.00457854
Ctdspl	1527.56	0.309972	0.0737264	4.20436	2.61826e-05	0.00464226
Dapp1	307.734	0.38238	0.0909844	4.2027	2.63748e-05	0.00464226
Pnkp	747.668	-0.240698	0.0572272	-4.206	2.59934e-05	0.00464226
Rpl10a	2048.48	-0.301931	0.0717203	-4.20984	2.55551e-05	0.00464226
Ipo8	3195.32	0.151853	0.0362204	4.19247	2.75937e-05	0.00480401
Cstad	69.5759	-0.705407	0.16854	-4.1854	2.84663e-05	0.00485777
Gnptab	4348.11	0.18019	0.0430803	4.18266	2.88124e-05	0.00485777
Tfrc	6037.94	-0.359059	0.085838	-4.18298	2.87708e-05	0.00485777
Snx27	8284.78	0.194006	0.0464192	4.17943	2.92243e-05	0.00487588
Snrpe	671.437	-0.330891	0.0792227	-4.17672	2.95738e-05	0.00487779
Surf4	3279.02	0.213611	0.0511789	4.17382	2.99532e-05	0.00487779
Tipin	477.725	-0.341053	0.0817415	-4.17234	3.01493e-05	0.00487779
Phactr4	616.301	0.425015	0.102011	4.16635	3.09516e-05	0.00495752
Smurf2	2102.35	0.23438	0.0563069	4.16254	3.14731e-05	0.00499114
Hyou1	6418.42	0.313555	0.0753907	4.15907	3.19553e-05	0.00501792
Snord104	32.5029	-0.730339	0.175821	-4.15387	3.26895e-05	0.00508337
Scn5a	164.456	1.8712	0.450738	4.15142	3.30413e-05	0.00508868
Haghl	1990.63	-0.29173	0.0705124	-4.13728	3.51441e-05	0.00526078
Ndufa6	1997.72	-0.309092	0.0746808	-4.13884	3.49069e-05	0.00526078
Txlna	2286.37	0.189321	0.0457588	4.13737	3.5131e-05	0.00526078
Smg6	2376.14	0.231763	0.0561589	4.12691	3.67664e-05	0.00545266
Rpl36a	1917.95	-0.414169	0.100517	-4.1204	3.78215e-05	0.00555768
Fam171a1	4456.44	0.242879	0.0589797	4.118	3.82175e-05	0.00556481
Pdia4	2749.25	0.472071	0.114735	4.11444	3.88127e-05	0.00560056
Cirbp	2049.37	-0.380288	0.0925599	-4.10856	3.98134e-05	0.00569367
Lias	1204.5	-0.227816	0.0557171	-4.0888	4.33618e-05	0.00614624
Ndufa5	2314.32	-0.357641	0.0875151	-4.08662	4.37708e-05	0.0061498
C3	118.997	1.6331	0.400363	4.07906	4.5219e-05	0.00629803
Crkl	3009.55	0.19904	0.0489251	4.06825	4.73669e-05	0.00647063
Kif27	236.201	0.851367	0.209302	4.06765	4.74902e-05	0.00647063
Wnk1	15184.5	0.379175	0.0932375	4.06677	4.76702e-05	0.00647063
Fndc3a	3488.16	0.278268	0.0685084	4.06181	4.86935e-05	0.00649937
Gtf2i	13406.8	0.140373	0.0345526	4.0626	4.85285e-05	0.00649937
Fam129b	1211.33	0.498979	0.123242	4.04878	5.14847e-05	0.00660827
Kcnn3	1044.52	0.60019	0.148254	4.04838	5.15723e-05	0.00660827
Manf	2043.64	0.392742	0.0969611	4.05052	5.11048e-05	0.00660827
Rps23	3220.56	-0.376711	0.0930239	-4.04962	5.13012e-05	0.00660827
Usp31	7775.73	0.315761	0.0779187	4.05244	5.06862e-05	0.00660827
Cox7a2	3979.61	-0.322589	0.0797813	-4.04342	5.26775e-05	0.00669631
Rnf24	2064.98	0.246853	0.0611001	4.04015	5.34178e-05	0.00673696
2410006H16Rik	464.041	-0.350406	0.0868614	-4.03408	5.4816e-05	0.0068061
Rbm11	396.173	-0.395819	0.0980986	-4.03491	5.46227e-05	0.0068061
Tbca	1328.51	-0.357979	0.0888005	-4.03127	5.54752e-05	0.00683497
Imp4	728.895	0.213974	0.0532305	4.01976	5.82569e-05	0.00706381
N4bp3	519.444	0.452375	0.112502	4.02106	5.79375e-05	0.00706381
Rps15a	5145.69	-0.199917	0.0497535	-4.01815	5.86556e-05	0.00706381
Atp11a	3666.34	0.446758	0.111307	4.01375	5.97621e-05	0.00714335
C2cd3	1916.99	0.333019	0.0830511	4.00981	6.07677e-05	0.00720975
Trappc1	1036.36	-0.302804	0.0756672	-4.00179	6.28662e-05	0.00740388
Zfp236	2897.1	0.344132	0.0860398	3.99968	6.34275e-05	0.00741546
Ndufa4	5744.04	-0.318936	0.0797805	-3.99766	6.39709e-05	0.0074248
Arfgef2	4567.96	0.262846	0.0658594	3.99102	6.57885e-05	0.00745133
Arih1	6167.33	0.143843	0.0360241	3.99297	6.52512e-05	0.00745133
Rps27a	3850.87	-0.356923	0.0894906	-3.98838	6.65255e-05	0.00745133
Sat2	328.337	-0.369632	0.0926643	-3.98894	6.63692e-05	0.00745133
Smg7	5925.34	0.234598	0.0587601	3.99247	6.53879e-05	0.00745133
2310009A05Rik	155.513	-0.394734	0.0991447	-3.98139	6.8512e-05	0.00762053
Ndufa2	1394.02	-0.357136	0.089759	-3.97884	6.92536e-05	0.0076499
Bcor	1185.57	0.387428	0.097486	3.97419	7.062e-05	0.00769179
Creb3l2	468.368	0.564168	0.142166	3.96838	7.23614e-05	0.00769179
Lsm5	136.37	-0.444028	0.11195	-3.96631	7.29944e-05	0.00769179
Mtmr10	1250.27	0.284837	0.0718138	3.96633	7.29864e-05	0.00769179
Osbp	3643.26	0.165305	0.0416515	3.96875	7.22497e-05	0.00769179
Rpl23a	4027.48	-0.326911	0.082296	-3.97238	7.11577e-05	0.00769179
Zbtb40	620.009	0.480202	0.12102	3.96794	7.24964e-05	0.00769179
Pag1	1852.63	0.319287	0.080701	3.95642	7.60823e-05	0.00796477
Nfatc1	342.421	0.448995	0.113538	3.95459	7.66657e-05	0.00797373
Dock8	337.765	0.513265	0.130032	3.94723	7.90601e-05	0.00806564
Opa3	1845.26	0.222424	0.0563286	3.94869	7.85813e-05	0.00806564
Tph1	32.6274	2.00448	0.50781	3.9473	7.90376e-05	0.00806564
Cnst	2451.23	0.306275	0.0776894	3.9423	8.07031e-05	0.0081297
E130308A19Rik	476.442	0.510357	0.129423	3.94333	8.03589e-05	0.0081297
Ccdc6	3459.88	0.252831	0.0644236	3.92451	8.69059e-05	0.00827923
Eaf1	995.442	0.191938	0.0488394	3.92999	8.49511e-05	0.00827923
Fahd2a	430.088	-0.303888	0.0773589	-3.92829	8.55532e-05	0.00827923
Fus	7246.81	-0.209859	0.0535174	-3.92132	8.80643e-05	0.00827923
Kansl3	3393.31	0.216761	0.0552001	3.92682	8.60774e-05	0.00827923
Lrp8	4457.13	0.281121	0.0715393	3.9296	8.50869e-05	0.00827923
2022-03-04	1290.94	0.327248	0.0832938	3.92883	8.53584e-05	0.00827923
Nr2e1	813.599	0.283954	0.0724268	3.92056	8.83418e-05	0.00827923
Psmb7	3735.29	-0.291011	0.074011	-3.93199	8.42439e-05	0.00827923
Rnf216	2601.92	0.221759	0.0564989	3.92502	8.67221e-05	0.00827923
Tle4	3316.61	0.319485	0.0814924	3.92043	8.83904e-05	0.00827923
Tspan17	958.316	-0.297676	0.0759103	-3.92142	8.80276e-05	0.00827923
H2afz	1898.54	-0.24485	0.0625799	-3.9126	9.13088e-05	0.00850287
Nes	479.99	0.550487	0.140872	3.90771	9.31766e-05	0.00862665
Frs2	3621.1	0.215734	0.0552999	3.90116	9.57325e-05	0.00876199
Lrp6	3687.22	0.36755	0.0942006	3.90178	9.5488e-05	0.00876199
Ccdc117	833.029	0.301948	0.0774543	3.89841	9.68273e-05	0.00880624
Inhba	295.511	0.739858	0.189911	3.89582	9.78654e-05	0.00880624
Lrrc58	7862.37	0.230727	0.0592127	3.89658	9.75588e-05	0.00880624
En1	6.80891	-3.69743	0.949701	-3.89326	9.89071e-05	0.00885025
Ring1	949.026	-0.292703	0.0752717	-3.88862	0.000100814	0.00892122
Sh3glb1	4471.09	0.240361	0.0618084	3.88881	0.000100738	0.00892122
Ssr4	1109.45	-0.289932	0.0746763	-3.88252	0.000103381	0.00909806
Cox6c	7235.86	-0.352852	0.0909284	-3.88055	0.000104221	0.00912189
Cdk5	3174.07	-0.184798	0.0477035	-3.87388	0.000107116	0.00932431
Arid2	2756.14	0.244286	0.0631394	3.869	0.000109284	0.00946167
Slc16a11	386.863	-0.689841	0.17896	-3.85473	0.000115857	0.00992347
Ston2	2374.1	0.432145	0.112075	3.85585	0.000115329	0.00992347
Bc1	6684.5	-0.771154	0.200309	-3.84982	0.000118204	0.0100476
Ppih	323.088	-0.289948	0.0753292	-3.84908	0.000118561	0.0100476
Vwa5b1	183.896	1.2891	0.335088	3.84706	0.000119545	0.0100777
2810029C07Rik	380.053	-0.451363	0.11752	-3.84073	0.00012267	0.0102472
Rasgrp3	825.705	0.470461	0.122503	3.8404	0.000122836	0.0102472
Timm8b	2270.4	-0.321859	0.0838568	-3.8382	0.000123939	0.0102857
Ptpn9	1969.06	0.210489	0.0549261	3.83223	0.000126987	0.0104305
Pvalb	1202.88	-0.667205	0.174052	-3.83338	0.000126396	0.0104305
Mcmbp	1489.33	0.167572	0.0437473	3.83045	0.000127908	0.0104526
Fam126a	1563.84	0.23716	0.0620671	3.82102	0.000132901	0.0106885
Hexim1	3170.21	0.204246	0.053432	3.82254	0.000132085	0.0106885
Pfkfb3	2149.65	0.327826	0.085785	3.82148	0.000132652	0.0106885
Snrpg	413.416	-0.335025	0.0877033	-3.81998	0.000133464	0.0106885
Chrac1	376.731	-0.30736	0.0805573	-3.81542	0.000135951	0.0108334
Idh3g	4335.44	-0.234279	0.0614362	-3.81336	0.000137088	0.0108508
Jade2	3766.27	0.332287	0.0872049	3.81042	0.000138734	0.0108508
Magt1	1161.22	0.393237	0.103158	3.81199	0.00013785	0.0108508
Sec61g	538.99	-0.391923	0.102863	-3.81016	0.000138879	0.0108508
Nus1	5380.94	0.169013	0.0444587	3.80156	0.000143786	0.0111797
Fcrlb	16.2447	-0.90057	0.237599	-3.79029	0.00015047	0.0116087
Polr2k	332.946	-0.352434	0.0929949	-3.78983	0.000150753	0.0116087
Rnmt	3414.6	-0.158107	0.0417892	-3.78345	0.000154672	0.0118535
Pla2g4e	270.081	-0.615462	0.162752	-3.7816	0.000155821	0.0118847
Bcr	9736.19	0.4112	0.108998	3.77255	0.000161587	0.0121987
Dpy19l3	3838.58	0.263049	0.0697237	3.77273	0.000161468	0.0121987
Ppp1r15b	3461.39	0.180975	0.0479841	3.77157	0.000162223	0.0121987
Commd5	484.217	-0.286227	0.0760504	-3.76364	0.000167455	0.0125112
Fgd6	1171.17	0.347348	0.092308	3.76292	0.00016794	0.0125112
Dstyk	4158.15	0.189197	0.0503228	3.75966	0.000170144	0.0125625
Ppp2r5a	3590.1	0.181249	0.0482099	3.75958	0.000170197	0.0125625
Rpl32	4207.98	-0.34436	0.0917077	-3.75498	0.000173358	0.012737
Rpp21	316.32	-0.31368	0.0836128	-3.75157	0.00017573	0.0128524
Phf2	3615.89	0.240712	0.0641861	3.75022	0.000176681	0.0128632
Mettl23	477.711	-0.256121	0.0683446	-3.74749	0.000178612	0.0129449
Naa38	837.555	-0.320066	0.0855934	-3.73938	0.000184478	0.0132501
Snrpd2	849.42	-0.305807	0.0817665	-3.74	0.000184019	0.0132501
Cox17	1253.8	-0.291381	0.0779715	-3.73703	0.000186209	0.0133148
Tceanc2	893.468	0.182442	0.0488777	3.73263	0.000189491	0.0134893
Acyp1	486.999	-0.300083	0.0804428	-3.73039	0.000191181	0.0135493
1110058L19Rik	586.494	-0.317173	0.0851578	-3.72453	0.000195676	0.0136164
9930021J03Rik	4868.38	0.175863	0.0472427	3.72254	0.000197228	0.0136164
Entpd5	1957.28	0.193067	0.0518181	3.72585	0.000194654	0.0136164
Ndufb3	1737.43	-0.282924	0.0759125	-3.72698	0.00019379	0.0136164
Plekhd1	178.975	-0.622778	0.167212	-3.72449	0.000195714	0.0136164
Zfp862-ps	514.885	0.276646	0.0743133	3.72269	0.000197109	0.0136164
Prdm12	27.0224	3.6287	0.975311	3.72055	0.000198787	0.0136651
AW549542	24.854	-0.996274	0.268213	-3.71449	0.000203612	0.0137027
E2f6	1260.63	0.169292	0.0455665	3.71526	0.000202992	0.0137027
Lrrc9	143.422	0.959209	0.258229	3.71457	0.000203551	0.0137027
Rpl35a	2931.32	-0.384474	0.103496	-3.71487	0.000203308	0.0137027
Uggt1	3324.75	0.253697	0.0682825	3.7154	0.000202885	0.0137027
Ajap1	2259.99	0.242798	0.0654415	3.71015	0.000207135	0.0137863
D10Wsu102e	1201.03	0.185684	0.0500648	3.70887	0.000208186	0.0137863
Tdrd7	1746.36	0.182688	0.0492485	3.70952	0.000207651	0.0137863
Zfyve1	2145.18	0.179361	0.0483617	3.70874	0.000208297	0.0137863
Hspa5	15587	0.465751	0.12569	3.70556	0.000210922	0.0139026
Nucb1	2743.68	0.233908	0.0631878	3.70179	0.000214087	0.0140534
Tubgcp2	1825.4	-0.219896	0.0594319	-3.69997	0.000215629	0.0140968
Lamtor4	799.806	-0.254158	0.0687279	-3.69804	0.000217275	0.0141467
Arvcf	1489.3	0.221558	0.060139	3.6841	0.000229515	0.0148232
Lsm7	324.49	-0.299225	0.0812027	-3.68491	0.000228779	0.0148232
Ankrd63	1293.88	0.937899	0.255152	3.67584	0.000237065	0.0151866
Cdh26	25.3708	1.65513	0.450694	3.67242	0.000240267	0.0151866
Dixdc1	5392.96	0.217902	0.0593397	3.67211	0.000240559	0.0151866
Myo1e	774.685	0.465803	0.126859	3.67182	0.000240832	0.0151866
Tcf12	3012.75	0.209156	0.0569367	3.67347	0.000239276	0.0151866
Tldc1	417.044	0.222472	0.0605284	3.6755	0.00023738	0.0151866
Tomm7	1495.19	-0.317271	0.0865298	-3.66662	0.000245781	0.015438
Fam167a	163.882	0.685127	0.18691	3.66554	0.000246822	0.0154428
Mfsd1	1407.79	-0.134484	0.0367356	-3.66086	0.000251368	0.015666
Dnajb1	2260.09	0.253959	0.0694713	3.6556	0.000256585	0.0157682
Larp1	8793.95	0.19447	0.0532031	3.65524	0.000256946	0.0157682
Pspc1	1838.38	-0.170662	0.0466688	-3.65687	0.000255312	0.0157682
Rab11fip1	228.768	0.897552	0.245365	3.65803	0.000254161	0.0157682
Farp2	415.698	0.269989	0.0739017	3.65335	0.000258844	0.0158214
Sugp1	2050.93	-0.165353	0.0452724	-3.65241	0.000259788	0.0158214
Mtf1	1922.97	0.210706	0.0577639	3.64771	0.000264589	0.0160527
Hipk1	8758.46	0.244927	0.0672011	3.64469	0.000267716	0.0161502
Zfp106	18904.5	0.242268	0.0664801	3.64421	0.000268212	0.0161502
Nedd8	1930.7	-0.270678	0.0743515	-3.64052	0.000272087	0.0163222
Actn4	5789.63	0.186378	0.0512435	3.63711	0.000275709	0.0163394
Ralgps2	3236.49	0.277513	0.0763148	3.63642	0.000276455	0.0163394
Sdf2l1	631.465	0.563908	0.154962	3.639	0.000273699	0.0163394
Serpinb9	475.133	-0.342421	0.0941214	-3.63808	0.000274682	0.0163394
Vamp1	5324.67	-0.556949	0.153253	-3.63419	0.000278854	0.0164206
Ccnd2	5052.78	0.304768	0.0842119	3.61906	0.000295672	0.0173471
Alkbh5	3941.43	0.288954	0.0798655	3.618	0.000296888	0.017355
Katnal1	4928.47	0.171124	0.0473705	3.61246	0.000303308	0.0175804
Mitf	514.399	0.544166	0.150662	3.61184	0.000304037	0.0175804
Mpc1	1395.68	-0.246252	0.0681661	-3.61252	0.00030323	0.0175804
Usp32	9150.97	0.183934	0.0509428	3.6106	0.000305494	0.017601
Casp3	451.42	-0.275745	0.0764677	-3.60604	0.000310907	0.0176057
Clic5	393.201	0.608273	0.168774	3.60407	0.000313268	0.0176057
Crybg3	338.983	0.748042	0.207461	3.6057	0.000311309	0.0176057
Eme2	510.17	-0.339218	0.094109	-3.60452	0.000312726	0.0176057
Pdcd6ip	4116.67	0.150305	0.0417033	3.60415	0.000313177	0.0176057
Snhg12	492.327	-0.220859	0.0612043	-3.60855	0.000307913	0.0176057
Trnau1ap	508.945	-0.243385	0.0674693	-3.60734	0.000309356	0.0176057
Ormdl3	2275.82	0.216213	0.0600646	3.59968	0.000318613	0.0178169
Zscan29	389.808	0.269301	0.0748233	3.59916	0.000319251	0.0178169
Grk5	511.728	0.54647	0.152055	3.59389	0.000325772	0.0181177
Agpat4	2562.48	0.18165	0.0505877	3.59079	0.000329677	0.0182246
Itch	4026.81	0.170256	0.0474176	3.59056	0.000329969	0.0182246
Rfwd3	1099.01	0.153326	0.042725	3.58867	0.000332371	0.0182314
Srrd	481.949	-0.219329	0.0611123	-3.58895	0.000332007	0.0182314
Cnot6	3398.49	0.245933	0.0685946	3.58531	0.000336673	0.018357
Ldlrad2	10.6127	1.68009	0.468747	3.58421	0.000338099	0.018357
Samd8	5551.23	0.188094	0.0524675	3.58496	0.000337124	0.018357
Shfm1	1145.58	-0.278708	0.0778111	-3.58185	0.000341164	0.0184609
Reep3	2283.06	0.307441	0.085876	3.58006	0.000343512	0.0185253
Slco1c1	2620.29	0.558775	0.156383	3.57312	0.000352756	0.0189601
Pofut2	1090.4	0.156326	0.0438088	3.56837	0.00035921	0.0191145
Rnf145	4047.94	0.160413	0.0449514	3.56859	0.000358909	0.0191145
Tjp1	6072.46	0.27578	0.0772696	3.56906	0.00035826	0.0191145
Dpm1	1632.52	-0.184003	0.0515817	-3.56721	0.000360796	0.0191354
Pik3c2b	1243.02	0.529833	0.148617	3.5651	0.00036372	0.0192145
Synm	3286.27	0.31155	0.087406	3.5644	0.000364689	0.0192145
8430427H17Rik	3089.03	0.256442	0.0719809	3.56264	0.00036715	0.0192178
Cenpw	115.199	-0.422648	0.11862	-3.56303	0.000366598	0.0192178
Chd2	3466.03	0.252337	0.0708576	3.56119	0.000369179	0.0192565
Rybp	1078.06	0.189222	0.053154	3.55988	0.000371025	0.0192565
Slc5a3	2705.89	0.435548	0.122361	3.55955	0.000371497	0.0192565
Atp7a	754.009	0.645532	0.181446	3.5577	0.00037411	0.0192673
Prss36	213.713	-0.313067	0.0879818	-3.55832	0.000373238	0.0192673
Samd4b	4315.45	0.267591	0.0752552	3.55578	0.000376858	0.0193466
Kif1c	6641.55	0.290243	0.0816961	3.55272	0.00038127	0.0195106
Phf10	1267.02	0.168187	0.0473717	3.55036	0.000384705	0.0196236
Dnaja4	3579.68	0.23873	0.0672631	3.5492	0.000386404	0.0196477
Chrna2	17.5518	1.32928	0.374733	3.54727	0.000389248	0.0197297
Sf3b6	1561.17	-0.250357	0.0706453	-3.54386	0.000394316	0.0198609
Tstd2	666.308	0.186098	0.0525006	3.54469	0.000393076	0.0198609
Crb2	346.108	0.880346	0.248524	3.5423	0.000396659	0.0199163
Zfp664	5159.21	0.153612	0.0433764	3.54137	0.000398056	0.0199239
Soat1	1469.59	0.254617	0.0719169	3.54044	0.000399462	0.019932
Patl1	1241.28	0.173381	0.048985	3.53947	0.000400926	0.0199429
Myo7a	1274.93	0.588409	0.16635	3.53717	0.000404446	0.0200558
Btf3l4	1498.11	-0.226306	0.0640005	-3.536	0.000406231	0.0200821
Cep104	1414.57	0.237154	0.0672282	3.52759	0.000419353	0.0205415
Sema6d	4716.42	0.302026	0.0856182	3.52758	0.000419371	0.0205415
Trak2	12529.4	0.241802	0.0685343	3.52819	0.000418407	0.0205415
Serinc4	14.9869	-0.910136	0.258479	-3.52112	0.000429727	0.0209845
Ssr1	9209.59	0.117864	0.033488	3.5196	0.000432193	0.0210408
Psma2	2905.11	-0.235898	0.0671223	-3.51445	0.000440667	0.0213884
Abhd2	2879.11	0.647289	0.184676	3.50499	0.00045662	0.0220957
Ppp2r1b	567.72	0.207963	0.0594207	3.49984	0.00046554	0.0223921
Ttc7	348.685	0.404148	0.115462	3.50025	0.000464816	0.0223921
Abca8a	966.917	0.427475	0.122243	3.49693	0.000470649	0.02257
Akna	292.685	0.4945	0.141502	3.49466	0.000474671	0.0226448
Atp5j2	3354.31	-0.316239	0.0904973	-3.49445	0.000475036	0.0226448
Actn1	4077.75	0.353911	0.101399	3.49028	0.000482517	0.0229332
Best1	56.844	-0.4727	0.135477	-3.48916	0.000484541	0.0229612
1500011K16Rik	767.351	-0.31761	0.09108	-3.48716	0.000488188	0.0230658
AI115009	155.941	-0.562628	0.161615	-3.48128	0.000499022	0.0233342
Ddx49	977.008	-0.172842	0.0496414	-3.48181	0.000498029	0.0233342
Mrps16	557.255	-0.304183	0.0874054	-3.48014	0.000501153	0.0233342
Pigg	960.817	0.235786	0.0676969	3.48296	0.0004959	0.0233342
Sel1l	11611.6	0.202644	0.0582268	3.48026	0.000500924	0.0233342
Txn1	1750.84	-0.251243	0.0722286	-3.47844	0.000504341	0.0234146
Cbx8	316.678	-0.245249	0.0705648	-3.47552	0.000509871	0.023586
Lyrm7	605.422	-0.216852	0.0624047	-3.47493	0.000510978	0.023586
Atpif1	3360.64	-0.322346	0.0928837	-3.47042	0.000519641	0.0239169
Npc1	3987.82	0.310675	0.0896533	3.46529	0.000529651	0.0243078
B230312C02Rik	10.5471	-1.3121	0.378924	-3.46269	0.000534802	0.0244044
Znhit3	606.51	-0.284163	0.0820569	-3.463	0.000534188	0.0244044
Rpl37	3546.1	-0.328544	0.0949258	-3.46106	0.000538057	0.0244831
Gosr1	2722.75	0.110801	0.032035	3.45873	0.000542721	0.0245558
Ndufs6	1261.58	-0.30022	0.0867908	-3.45912	0.000541945	0.0245558
Tmem231	682.142	0.21509	0.0622138	3.45727	0.000545685	0.0246204
Unc50	1271.5	-0.170689	0.0493856	-3.45624	0.000547757	0.0246445
3110009E18Rik	41.3251	-0.443949	0.128527	-3.45413	0.000552079	0.0247317
Cry1	731.932	0.342984	0.0993498	3.45228	0.000555862	0.0247317
Fam46c	78.0992	0.841293	0.243798	3.45078	0.00055896	0.0247317
Ndufc2	3202.68	-0.278045	0.0805571	-3.45153	0.000557428	0.0247317
Rps16	2572.88	-0.331357	0.0959527	-3.45333	0.000553706	0.0247317
Smad5	2360.37	0.211057	0.0611379	3.45215	0.000556131	0.0247317
Gab1	1983.6	0.493103	0.142984	3.44865	0.0005634	0.0247911
Polr2i	449.472	-0.262837	0.076203	-3.44916	0.000562333	0.0247911
Rab24	1739.45	-0.161752	0.0469297	-3.44668	0.000567518	0.0249039
Sh3kbp1	2002.52	0.282055	0.0819006	3.44387	0.000573448	0.0250954
Syne2	1730.1	0.455197	0.132205	3.44311	0.000575074	0.025098
Lrg1	39.5827	-1.28713	0.374334	-3.43846	0.000585038	0.0254635
Dlx5	194.909	0.700154	0.203862	3.43446	0.000593744	0.0257027
Slc37a4	709.863	-0.194313	0.0565766	-3.43452	0.000593608	0.0257027
A730017C20Rik	1724.11	-0.280887	0.0818368	-3.43228	0.000598519	0.0257802
Gm15706	184.561	-0.366497	0.106828	-3.43072	0.000601973	0.0257802
Oard1	490.21	-0.21808	0.0635456	-3.43187	0.00059944	0.0257802
Rpl27a	4658.59	-0.2736	0.0797431	-3.43102	0.000601307	0.0257802
R3hcc1l	728.103	0.209414	0.0610824	3.42838	0.000607186	0.0259341
Aimp1	1718.01	-0.220345	0.0643469	-3.42434	0.000616299	0.0261837
Fam120a	8720.93	0.148746	0.0434364	3.42445	0.000616046	0.0261837
Gja1	11240.6	-0.221856	0.0648259	-3.42233	0.000620869	0.0262521
Snx18	1387.84	0.175368	0.0512445	3.42219	0.000621186	0.0262521
Nudcd2	517.007	-0.219628	0.0642192	-3.41997	0.00062627	0.026328
Slc10a4	42.1152	1.99978	0.584651	3.42048	0.000625113	0.026328
Hdlbp	10780.4	0.143007	0.0418441	3.41761	0.000631743	0.0264194
Phex	27.8811	1.4698	0.430039	3.41782	0.000631259	0.0264194
Ticam1	263.574	0.286283	0.0839057	3.41196	0.000644978	0.0269026
Deb1	968.832	-0.216443	0.0634664	-3.41035	0.000648784	0.0269212
Rps25	4459.03	-0.306639	0.0899059	-3.41066	0.00064806	0.0269212
Ndufa3	1707.12	-0.313941	0.0921132	-3.4082	0.00065392	0.0270642
Parp4	477.642	0.48617	0.142691	3.40714	0.000656468	0.0270996
1810009A15Rik	30.147	-0.522949	0.153551	-3.4057	0.000659949	0.0271356
BC053749	124.322	0.394835	0.11596	3.40494	0.000661782	0.0271356
Pak2	3266.66	0.14492	0.042565	3.40468	0.000662423	0.0271356
Ankrd13c	3418.53	0.16499	0.0484916	3.40244	0.000667862	0.0271501
Zdhhc9	2464.86	0.248297	0.0729669	3.40288	0.000666796	0.0271501
Zfp710	1093.78	0.260762	0.0766318	3.40279	0.000667025	0.0271501
Polr1c	769.363	-0.211755	0.0622596	-3.40115	0.000671024	0.0272096
Pappa2	78.2881	1.00906	0.297149	3.3958	0.000684294	0.0276079
Slc15a4	748.632	0.272582	0.0802544	3.39648	0.000682592	0.0276079
Mtrf1	342.284	-0.245424	0.0723033	-3.39437	0.000687879	0.0276828
Tamm41	266.148	-0.243478	0.0717564	-3.39312	0.000691009	0.0277391
Col4a3bp	4304.19	0.14122	0.0416284	3.3924	0.000692841	0.0277431
Snhg6	310.848	-0.348205	0.102671	-3.39146	0.000695216	0.0277688
Rps29	3217.98	-0.448305	0.132257	-3.38966	0.000699792	0.027882
Zdhhc14	2192.33	0.254398	0.075083	3.38822	0.000703467	0.0279589
Gns	4780.4	0.181993	0.0537344	3.3869	0.000706874	0.0280248
Kdm5c	3850.12	0.225165	0.0665051	3.38568	0.000710033	0.0280805
Por	3469.94	0.16265	0.0480556	3.38463	0.000712745	0.0281183
Ets2	3792.65	0.203446	0.0601525	3.38218	0.000719141	0.0282316
Sec22c	2093.44	0.277809	0.0821349	3.38235	0.000718683	0.0282316
BC023829	1692.61	0.132479	0.0391919	3.38028	0.000724122	0.0283
Ulk2	6139.68	0.145761	0.0431224	3.38017	0.000724418	0.0283
Epb4.1l5	466.641	0.347849	0.102939	3.37918	0.000727036	0.0283332
Rps18	3558.62	-0.293389	0.0868686	-3.37739	0.000731773	0.0284486
Thap2	843.598	0.231596	0.06865	3.37358	0.000741972	0.0287752
B230217C12Rik	1614.75	-0.187593	0.0557067	-3.36751	0.000758507	0.0288374
Cox7b	4229.12	-0.273651	0.0812359	-3.3686	0.000755502	0.0288374
Fabp5	1852.25	-0.304861	0.0904174	-3.37171	0.000747035	0.0288374
Klhl29	3095.99	0.317915	0.094453	3.36586	0.000763063	0.0288374
Mrps14	1213.43	-0.261715	0.0777401	-3.36654	0.000761188	0.0288374
Ncoa2	6013.44	0.23756	0.0705869	3.36549	0.000764082	0.0288374
Nedd4	29805.5	0.153869	0.0457251	3.36509	0.00076518	0.0288374
Nrbp1	2886.29	-0.15338	0.0454911	-3.37165	0.000747196	0.0288374
Phlpp2	2849.81	0.218313	0.0648088	3.36856	0.000755611	0.0288374
Plxnb2	3912.6	0.446899	0.132784	3.36561	0.000763743	0.0288374
Stox2	8626.88	0.260438	0.0773454	3.3672	0.000759346	0.0288374
Zbtb7a	9369.36	0.272815	0.0810477	3.3661	0.000762392	0.0288374
5930403L14Rik	2580.95	0.465464	0.138419	3.36271	0.000771807	0.0290189
Kctd20	1931.56	0.13742	0.040906	3.35941	0.000781092	0.0291819
Slc38a3	2505.76	0.404971	0.120555	3.35923	0.00078161	0.0291819
Spata13	1229.65	0.569383	0.169475	3.3597	0.000780278	0.0291819
Mrpl53	878.514	-0.222975	0.066397	-3.3582	0.000784516	0.0292223
Chchd1	778.441	-0.291042	0.0867368	-3.35546	0.000792336	0.0294451
Cox6b1	5633.83	-0.282607	0.0842886	-3.35285	0.000799845	0.0295869
Pex16	682.684	-0.206838	0.0616835	-3.35322	0.000798769	0.0295869
Ssu72	2158.46	-0.204153	0.0610047	-3.34651	0.000818349	0.0302016
Kdm7a	6001.83	0.407828	0.121916	3.34517	0.000822331	0.0302788
F11r	406.493	0.594631	0.177884	3.3428	0.000829379	0.0304683
Ralbp1	4305.13	0.175153	0.0524349	3.34039	0.000836595	0.030663
Rpl37a	2928.48	-0.329284	0.0986356	-3.33838	0.000842673	0.0308153
L3mbtl3	923.381	0.26389	0.0790664	3.33757	0.000845133	0.0308348
Nudt15	62.5841	-0.365968	0.109856	-3.33133	0.000864325	0.0313413
Spcs1	2493.35	-0.219525	0.0658789	-3.33225	0.000861464	0.0313413
Stag3	38.011	-0.890051	0.26719	-3.33115	0.000864885	0.0313413
Elf4	82.6501	0.552511	0.165924	3.32991	0.000868753	0.0313761
Zfp414	852.572	-0.22899	0.0687743	-3.32958	0.000869762	0.0313761
Cyp2u1	299.164	0.269073	0.0808668	3.32736	0.000876737	0.0314346
Mrpl22	427.78	-0.223101	0.0670344	-3.32816	0.00087422	0.0314346
Rpl11	3759.52	-0.308898	0.0928406	-3.32719	0.000877273	0.0314346
Bicd2	4203.31	0.174072	0.05234	3.32579	0.000881694	0.0315082
Mrps2	1313.96	0.127907	0.0384719	3.32467	0.000885227	0.0315082
Tm7sf2	400.459	-0.334566	0.100614	-3.32523	0.00088346	0.0315082
Eif4e2	2291.4	0.133898	0.0402928	3.32312	0.00089017	0.031583
Idh3b	8199.55	-0.17142	0.0515893	-3.32277	0.000891274	0.031583
Bcorl1	1257.84	0.29795	0.0897691	3.31908	0.00090316	0.0317959
Nme3	579.173	-0.281411	0.0847615	-3.32003	0.000900071	0.0317959
Rpl17	6008.47	-0.31482	0.0948525	-3.31905	0.000903236	0.0317959
Fam117a	278.783	0.391911	0.118178	3.31628	0.000912253	0.0319617
Fzd7	540.348	0.661717	0.199567	3.31576	0.000913934	0.0319617
Ssfa2	2974.07	0.303925	0.0916428	3.31641	0.000911811	0.0319617
2410131K14Rik	768.888	0.304749	0.091939	3.31468	0.000917469	0.0320155
Ccdc91	1745.54	-0.170517	0.0515268	-3.30929	0.000935316	0.0324966
L2hgdh	958.798	0.157462	0.047576	3.3097	0.000933971	0.0324966
Zmiz1	8736	0.318558	0.0963745	3.30542	0.000948326	0.0328774
Btf3	2392.62	-0.24719	0.074817	-3.30392	0.000953413	0.0329823
Plekhm1	1442.76	0.270422	0.0818756	3.30284	0.000957097	0.0330384
Akap9	5197.23	0.458586	0.139008	3.29898	0.000970365	0.0331844
Corin	18.4025	1.66727	0.505999	3.29502	0.000984164	0.0331844
Gjd3	13.3471	-0.949773	0.288296	-3.29444	0.000986188	0.0331844
Gm17762	101.047	-0.398738	0.120982	-3.29585	0.000981236	0.0331844
Hnrnpl	7923.87	-0.117442	0.0356101	-3.29799	0.000973805	0.0331844
Igsf11	2272.64	0.227057	0.0688515	3.29778	0.000974525	0.0331844
Polr1a	2043.15	0.264313	0.0802171	3.29498	0.000984293	0.0331844
Rbm14	1167.76	0.22682	0.0687262	3.30034	0.000965667	0.0331844
Rplp1	7318.2	-0.389392	0.11818	-3.2949	0.000984555	0.0331844
Shroom3	282.902	0.714049	0.216642	3.29598	0.000980779	0.0331844
Tctex1d2	317.462	-0.274281	0.0831147	-3.30002	0.000966767	0.0331844
Tma7	1803.52	-0.243754	0.073938	-3.29674	0.00097815	0.0331844
Sik3	8222.18	0.260766	0.0791892	3.29295	0.000991422	0.033271
Sp8	102.293	1.17683	0.357437	3.2924	0.000993347	0.033271
Tns4	24.7746	1.83531	0.557517	3.29194	0.000994993	0.033271
Aph1b	1547.46	0.165988	0.0505121	3.2861	0.00101585	0.033666
Egln1	4144.32	0.176843	0.0538084	3.28653	0.00101432	0.033666
Mest	1239.1	0.510149	0.155176	3.28756	0.0010106	0.033666
Mgat4a	2502.51	0.171885	0.0523131	3.28569	0.00101731	0.033666
Slc35e1	3831.67	0.221565	0.0674311	3.2858	0.00101693	0.033666
Fam222a	372.607	0.621982	0.189512	3.28201	0.00103069	0.0340384
Mcf2	254.834	-0.496457	0.151293	-3.28143	0.00103283	0.0340389
Foxl2os	18.191	-1.00007	0.305005	-3.27886	0.00104226	0.0342087
Stmn3	11725	-0.280848	0.0856431	-3.27929	0.00104069	0.0342087
Ccser2	6670.34	0.133314	0.0406723	3.27776	0.00104633	0.0342721
Ctsf	1965.27	-0.155408	0.0474232	-3.27704	0.00104903	0.0342771
Tbc1d9	5839.66	0.407955	0.124507	3.27657	0.00105076	0.0342771
Rfc4	120.869	-0.355233	0.108438	-3.2759	0.00105326	0.0342887
1500004A13Rik	704.66	0.257063	0.0785477	3.27271	0.00106523	0.0344458
Lman2	4467.45	0.231541	0.0707267	3.27374	0.00106133	0.0344458
Ntrk2	35897.2	0.239776	0.0732512	3.27334	0.00106286	0.0344458
Spata18	99.3477	1.40671	0.429882	3.27232	0.00106669	0.0344458
Zfp609	3827.57	0.318366	0.0973084	3.27172	0.00106894	0.0344493
Rhpn2	344.676	0.426678	0.130562	3.26802	0.00108303	0.0347633
Zbtb44	1909.59	0.194862	0.0596236	3.2682	0.00108233	0.0347633
9430038I01Rik	76.5739	-0.385484	0.118008	-3.26658	0.00108853	0.0348701
Med20	717.478	0.256488	0.078555	3.26507	0.00109436	0.0349866
8030462N17Rik	1381.18	0.233598	0.071584	3.26327	0.00110135	0.0350701
Mllt1	3910.01	0.245989	0.0753784	3.26338	0.0011009	0.0350701
Msl1	9037.14	0.160327	0.0491518	3.26187	0.00110678	0.0351733
Sumo2	1903.38	-0.223627	0.0685786	-3.26088	0.00111067	0.0352269
Akap10	1648.6	0.268798	0.0825034	3.25803	0.00112191	0.0353066
Ankrd50	1649.81	0.231927	0.0711511	3.25964	0.00111554	0.0353066
Camsap1	5701.96	0.183127	0.0562189	3.25738	0.00112445	0.0353066
Cpeb3	4399.59	0.233414	0.0717407	3.25357	0.00113963	0.0353066
Creb3l1	217.997	0.529053	0.162509	3.25553	0.00113181	0.0353066
Htra2	817.184	-0.201215	0.0618321	-3.25422	0.00113704	0.0353066
Mab21l2	11.5067	-2.40863	0.739343	-3.25779	0.00112282	0.0353066
Map4k4	6498.38	0.20828	0.0640627	3.2512	0.00114919	0.0353066
Neurl1b	2848.53	0.366384	0.112705	3.25084	0.00115066	0.0353066
Nkap	1009.3	0.151249	0.0465007	3.25263	0.00114342	0.0353066
P4hb	5207.33	0.146964	0.0451339	3.25617	0.00112926	0.0353066
Pdcd5	935.393	-0.27343	0.0840761	-3.25217	0.00114527	0.0353066
Rpl18a	5559.43	-0.297094	0.0913832	-3.25108	0.00114966	0.0353066
Rpl4	19354	-0.1982	0.060865	-3.25639	0.00112839	0.0353066
Traf6	1270.43	0.178471	0.054889	3.25149	0.00114803	0.0353066
Upf1	3842.69	0.232452	0.0714589	3.25295	0.00114213	0.0353066
Uqcr10	2614.25	-0.298206	0.0916882	-3.2524	0.00114437	0.0353066
Ift20	1389.87	-0.265974	0.0818786	-3.2484	0.00116056	0.0354875
Ppie	385.994	-0.204116	0.0628483	-3.24775	0.0011632	0.0354875
Slco4a1	60.5515	-0.731096	0.225087	-3.24806	0.00116194	0.0354875
Ctps	1606.21	-0.136291	0.0419957	-3.24535	0.00117305	0.0356521
Mfsd10	414.294	-0.351726	0.108378	-3.24537	0.00117299	0.0356521
C920006O11Rik	131.477	-0.38775	0.11963	-3.24123	0.00119013	0.0356549
Gm15612	19.1968	-0.687351	0.212077	-3.24104	0.00119095	0.0356549
Kat2b	1351.2	0.390568	0.120488	3.24154	0.00118886	0.0356549
Ptafr	42.1914	0.521869	0.160985	3.24172	0.0011881	0.0356549
Qser1	1356.08	0.274506	0.0846173	3.24409	0.00117825	0.0356549
Scaf8	3118.32	0.149142	0.0460124	3.24134	0.00118967	0.0356549
Snhg4	275.796	-0.307114	0.0947011	-3.24299	0.00118283	0.0356549
Tmem64	2353.81	0.169526	0.0522731	3.24308	0.00118247	0.0356549
Dpy30	714.931	-0.257599	0.0795196	-3.23944	0.00119763	0.0357881
Rps21	5132.08	-0.365851	0.112957	-3.23885	0.00120011	0.0357955
Cpt1a	1812.06	0.400789	0.124024	3.23155	0.00123119	0.0365275
Ext2	1741.99	0.154696	0.0478651	3.23191	0.00122966	0.0365275
Pard6b	242.507	0.353332	0.10934	3.23148	0.0012315	0.0365275
Arhgef18	2869.87	0.206658	0.0639675	3.23067	0.00123502	0.0365643
Rab37	120.265	-0.592722	0.183545	-3.22931	0.00124091	0.0366708
Mettl22	589.494	-0.201451	0.0624578	-3.22539	0.001258	0.0371074
Gna12	2727.4	0.313771	0.0973707	3.22244	0.00127106	0.0373551
Rpl31	3621.15	-0.296237	0.0919163	-3.2229	0.00126899	0.0373551
Ankrd11	12501.2	0.245814	0.0763459	3.21974	0.00128308	0.0376394
BC068281	376.966	0.259538	0.0806873	3.21659	0.00129722	0.0378064
Bmp2k	868.983	0.338833	0.105357	3.21606	0.00129963	0.0378064
Kpnb1	11016.7	0.12811	0.0398285	3.21654	0.00129745	0.0378064
Nfe2l1	15815.7	0.176527	0.0548633	3.21759	0.00129275	0.0378064
Rragc	2830.09	0.125946	0.0391641	3.21585	0.00130058	0.0378064
Aif1l	467.434	0.408665	0.127294	3.2104	0.0013255	0.0381081
Brap	3145.1	0.140453	0.0437459	3.21065	0.00132435	0.0381081
Kdm2a	4894.1	0.190227	0.059247	3.21075	0.00132389	0.0381081
Ndufb4	1086.21	-0.297298	0.0926553	-3.20865	0.00133361	0.0381081
Ndufb5	3136.64	-0.251629	0.0783859	-3.21014	0.00132672	0.0381081
Ntpcr	531.4	-0.173459	0.0540591	-3.2087	0.00133338	0.0381081
Pcdhga6	683.154	0.427551	0.133249	3.20866	0.00133354	0.0381081
Selo	868.151	-0.150309	0.0468221	-3.21022	0.00132633	0.0381081
Specc1l	2997.49	0.148173	0.0461542	3.21038	0.00132558	0.0381081
Trappc3	2070.31	-0.162546	0.0506628	-3.2084	0.00133475	0.0381081
Pak4	617.271	0.325682	0.101632	3.20451	0.00135294	0.0385588
Acaca	3345.24	0.250469	0.0781888	3.20339	0.00135819	0.0385694
Eppk1	29.9035	1.30479	0.407288	3.20361	0.00135715	0.0385694
Ublcp1	1428.11	-0.209366	0.0653678	-3.20289	0.00136054	0.0385694
Rnf166	1083.77	0.199324	0.0622558	3.2017	0.00136619	0.0386613
Phc3	4756.23	0.245295	0.0766266	3.20118	0.00136868	0.0386635
Psma3	2835.42	-0.205365	0.0642196	-3.19785	0.00138455	0.0390428
Hip1	3145.46	0.275064	0.086034	3.19715	0.00138791	0.0390687
Ctnnd1	3625.62	0.230496	0.0721182	3.19609	0.00139303	0.039144
Rrbp1	2609.96	0.247452	0.0775339	3.19154	0.00141517	0.0395933
Tmem256	687.105	-0.275157	0.0862171	-3.19144	0.00141564	0.0395933
Uqcrh	4916.9	-0.300193	0.0940666	-3.19128	0.00141643	0.0395933
Ucp3	129.614	-0.373503	0.117163	-3.18789	0.00143316	0.0399913
Mrps18c	709.605	-0.278361	0.0873381	-3.18717	0.00143672	0.0400209
Kif13a	1940.97	0.333819	0.104863	3.18337	0.00145572	0.0404093
Tmem181c-ps	25.5798	-0.683949	0.214817	-3.18387	0.00145322	0.0404093
Syne3	145.431	0.706367	0.221931	3.18283	0.00145845	0.0404153
U2af1l4	927.3	-0.158309	0.0497538	-3.18185	0.00146336	0.0404812
Nipbl	4257.1	0.250973	0.0789447	3.1791	0.00147734	0.0407045
Rbbp4	6061.98	-0.149606	0.0470563	-3.1793	0.00147632	0.0407045
Upf2	3885.99	0.213975	0.067314	3.17876	0.00147905	0.0407045
Ide	4588.78	0.456256	0.143574	3.17785	0.00148373	0.0407631
Tshr	19.1294	0.950968	0.299348	3.1768	0.0014891	0.0408407
Erbb3	428.831	0.563215	0.177368	3.1754	0.00149631	0.0409683
1700086O06Rik	147.534	-0.276587	0.0871479	-3.17376	0.00150478	0.0410598
Coq3	784.389	-0.235405	0.0741666	-3.174	0.00150351	0.0410598
4930520O04Rik	27.1045	-0.645377	0.203448	-3.17219	0.00151294	0.0411329
Chtf8	3365.44	0.161649	0.0509649	3.17176	0.00151517	0.0411329
Csrp2bp	1442.88	0.14678	0.0462736	3.172	0.00151393	0.0411329
1700034P13Rik	7.24229	-1.2042	0.380134	-3.16784	0.00153576	0.0415513
Tmem177	421.114	0.188936	0.0596419	3.16785	0.00153573	0.0415513
Dnajb6	3729.49	-0.172027	0.0543376	-3.16589	0.00154611	0.0417606
Ppan	541.826	-0.251801	0.0795495	-3.16534	0.00154903	0.0417691
Cox5b	4245.38	-0.277369	0.0876738	-3.16365	0.00155803	0.0417776
Orc6	717.701	-0.241756	0.0764245	-3.16332	0.00155978	0.0417776
Rpp30	431.46	-0.266624	0.0842763	-3.16369	0.00155781	0.0417776
Sbk1	4169.64	0.308312	0.0974372	3.16421	0.00155502	0.0417776
Hspb11	213.719	-0.283211	0.089546	-3.16275	0.00156288	0.0417786
Scarna17	13.7004	-0.813923	0.257379	-3.16235	0.00156503	0.0417786
Rnf43	150.481	0.457744	0.144787	3.1615	0.00156956	0.0418297
Apbb2	3126.14	0.15746	0.049818	3.16071	0.00157385	0.0418478
Dock5	801.494	0.653923	0.206911	3.16041	0.00157546	0.0418478
Atxn2	4885.89	0.158172	0.0500933	3.15754	0.00159104	0.0419141
Fam13b	3507.71	0.168499	0.0533628	3.15762	0.00159063	0.0419141
Farsa	1060.8	-0.155829	0.0493325	-3.15876	0.00158444	0.0419141
Mdm2	2187.08	0.198275	0.0627874	3.15788	0.00158922	0.0419141
Rps8	5775.96	-0.265446	0.0840249	-3.15913	0.00158238	0.0419141
9430083A17Rik	154.162	-0.363707	0.11521	-3.15692	0.00159447	0.0419352
Mpc2	2403.21	-0.273066	0.0865797	-3.15393	0.00161089	0.0419589
Nf1	8118.59	0.257773	0.0816921	3.15543	0.00160263	0.0419589
Nid2	269.942	1.04941	0.332659	3.15461	0.00160715	0.0419589
Papd5	2339.62	0.150971	0.04784	3.15575	0.00160086	0.0419589
Pstk	572.382	-0.26071	0.082663	-3.15389	0.00161108	0.0419589
Rps17	3122.5	-0.29893	0.0947667	-3.15438	0.00160842	0.0419589
Ezr	4096.88	0.412626	0.130872	3.15289	0.00161665	0.0419674
Foxj1	643.71	0.883016	0.280055	3.153	0.00161599	0.0419674
Adk	2113.12	-0.19052	0.0604814	-3.15005	0.00163243	0.0420152
Pde1c	585.83	0.652858	0.207264	3.14989	0.00163331	0.0420152
Ptpn11	9942.19	0.223879	0.0710789	3.14973	0.00163423	0.0420152
Vkorc1l1	3850.45	0.121857	0.0386627	3.15179	0.00162271	0.0420152
Wdr45	1211.91	-0.143338	0.0454949	-3.15063	0.00162918	0.0420152
Xab2	1631.38	-0.111347	0.0353444	-3.15034	0.00163081	0.0420152
1700007K13Rik	88.4503	0.876144	0.278217	3.14914	0.00163751	0.0420321
Hhip	678.05	0.570533	0.181227	3.14817	0.00164295	0.0421041
Irf2	1251.92	0.16016	0.0508959	3.14681	0.0016506	0.0421654
Srp19	1411.56	-0.259144	0.0823493	-3.14689	0.00165018	0.0421654
Fut2	8.85618	-1.13573	0.361135	-3.14489	0.0016615	0.0423129
Mlph	117.619	0.391387	0.124471	3.1444	0.0016643	0.0423129
Wibg	644.052	-0.191752	0.0609822	-3.1444	0.0016643	0.0423129
Atp5s	664.385	-0.237642	0.0756422	-3.14166	0.00167991	0.0425746
Sin3a	1886.57	0.147799	0.047041	3.14192	0.00167845	0.0425746
Higd1a	2245.53	-0.164213	0.0522781	-3.14113	0.00168295	0.0425841
Nup153	2661.16	0.222038	0.0707042	3.14038	0.00168729	0.0426268
Chn1os3	26.8856	-0.668868	0.213238	-3.13672	0.00170851	0.0430533
Isca2	834.055	-0.194159	0.0619022	-3.13654	0.00170955	0.0430533
Cldn10	1233.55	-0.239249	0.076351	-3.13354	0.00172713	0.0433209
Eif3m	2606.23	-0.217912	0.0695562	-3.1329	0.00173091	0.0433209
Kif13b	1719.87	0.497424	0.158775	3.13288	0.00173099	0.0433209
Lamtor5	1012.03	-0.218856	0.0698367	-3.13383	0.00172541	0.0433209
Smarcc1	3558.37	0.160402	0.0512651	3.12887	0.0017548	0.0437798
Sp9	316.639	0.708628	0.226466	3.12907	0.00175363	0.0437798
Acss2	2364.38	-0.103205	0.0329955	-3.12787	0.00176079	0.0437928
Ccdc28b	526.9	-0.288269	0.0921506	-3.12824	0.00175859	0.0437928
Hist3h2ba	335.937	-0.273524	0.0874917	-3.12628	0.0017703	0.0439611
Tomm5	535.431	-0.282707	0.0904532	-3.12545	0.00177534	0.0440179
Csf2rb2	90.5117	-0.680003	0.217652	-3.12427	0.00178245	0.044126
Armcx5	1009.23	-0.240961	0.0771541	-3.12311	0.00178951	0.0442325
Lrch3	1930.09	0.272258	0.0871945	3.12242	0.00179368	0.0442348
Sh3rf3	1553.17	0.315773	0.101139	3.12219	0.00179513	0.0442348
Atp5h	4884.87	-0.254918	0.0817305	-3.11901	0.00181462	0.0445449
Haus5	167.783	-0.27255	0.0873867	-3.11889	0.00181532	0.0445449
Myeov2	2007.73	-0.338655	0.108586	-3.11877	0.00181606	0.0445449
Cdk5rap2	896.044	0.336235	0.107857	3.11742	0.00182444	0.044682
Vldlr	5426.48	0.200702	0.0643941	3.11678	0.0018284	0.0447107
Fpgs	205.156	-0.271325	0.087085	-3.11563	0.00183551	0.0447478
Prima1	111.372	0.90343	0.289953	3.11578	0.00183458	0.0447478
Nfu1	1273.3	-0.214132	0.0687726	-3.11362	0.00184808	0.0449594
Tmsb4x	30635.4	-0.337887	0.108529	-3.11334	0.0018498	0.0449594
Sfrp1	389.797	0.952776	0.306109	3.11253	0.00185489	0.0450148
Blvra	484.863	-0.26251	0.0843991	-3.11035	0.00186868	0.0451213
Rpl23	4764.04	-0.238012	0.0765152	-3.11065	0.00186675	0.0451213
Slc12a2	5584.37	0.578291	0.185881	3.11109	0.001864	0.0451213
Vps37a	3210.56	0.194873	0.0626591	3.11005	0.00187055	0.0451213
Ralgds	4578.82	0.189876	0.0610963	3.10782	0.00188471	0.0453946
Mon2	5461.61	0.201264	0.0647792	3.10692	0.00189045	0.0454645
Nfatc3	822.556	0.230503	0.074205	3.1063	0.00189441	0.0454915
Ssh2	3118.79	0.203625	0.0655796	3.105	0.00190276	0.0456236
Diap3	50.47	0.447217	0.144207	3.10122	0.00192723	0.0457311
Ero1lb	905.177	0.204133	0.065805	3.10209	0.00192158	0.0457311
Mrto4	821.847	-0.176274	0.0568248	-3.10206	0.00192181	0.0457311
Nwd1	4976.92	0.382322	0.123236	3.10235	0.00191988	0.0457311
Smu1	2745.12	-0.1617	0.0521405	-3.10123	0.00192719	0.0457311
Tln1	2589.03	0.301506	0.0971791	3.10258	0.00191841	0.0457311
Trappc2l	945.097	-0.23781	0.0766589	-3.10218	0.00192103	0.0457311
Hmgxb3	2335.43	0.178786	0.0576598	3.10071	0.00193059	0.0457431
2510002D24Rik	496.353	-0.190133	0.0613613	-3.09857	0.00194454	0.0460055
Fhl2	1178.91	-0.304257	0.0982256	-3.09754	0.00195137	0.046099
Foxk2	5346.24	0.166969	0.0539512	3.09482	0.00196935	0.0462508
Gatsl2	5600.17	0.331205	0.107019	3.09483	0.00196929	0.0462508
Mob3b	395.651	0.669366	0.216198	3.09608	0.00196098	0.0462508
Sap130	1978.94	0.143835	0.0464714	3.09512	0.00196732	0.0462508
Dlx2	210.968	0.496756	0.160596	3.09321	0.00198007	0.0464331
Zfp462	3107.23	0.309977	0.100226	3.09278	0.00198291	0.0464331
Uqcrb	1619.96	-0.262839	0.0850174	-3.09159	0.00199088	0.0465517
2410015M20Rik	1168.33	-0.260285	0.0842435	-3.08968	0.00200374	0.0467841
A330076C08Rik	35.0421	-0.835135	0.270374	-3.08881	0.00200961	0.0468528
Rpl27	1489.49	-0.28066	0.0909334	-3.08643	0.00202575	0.0471604
Lrrc8c	735.737	0.408677	0.13254	3.08341	0.0020464	0.0475032
Tmem184a	21.8164	2.5354	0.82223	3.08356	0.00204538	0.0475032
Tbc1d2	182.942	0.769947	0.249842	3.08174	0.00205796	0.0477023
Fmnl2	3414.07	0.151464	0.0491621	3.08092	0.00206365	0.0477548
Oaz1	38.3174	-0.603249	0.195878	-3.07971	0.00207203	0.0477548
Phlpp1	6222.26	0.206871	0.0671725	3.07969	0.00207215	0.0477548
Sh3d19	1410.54	0.569978	0.185045	3.08021	0.00206851	0.0477548
Dtymk	698.889	-0.211139	0.0685743	-3.07899	0.00207705	0.047799
Ceacam1	97.0926	0.485267	0.157638	3.07837	0.00208137	0.0478298
Tmem128	830.93	-0.189045	0.0614379	-3.077	0.00209092	0.0479804
2010107E04Rik	2280.74	-0.282708	0.0919009	-3.07623	0.00209635	0.0480011
B830017H08Rik	85.6929	-0.398831	0.129712	-3.07475	0.00210681	0.0480011
Cep350	3761.45	0.314842	0.102369	3.07556	0.00210106	0.0480011
Dcun1d3	981.335	0.17023	0.0553601	3.07496	0.0021053	0.0480011
Prim1	205.061	-0.292839	0.095201	-3.07601	0.00209789	0.0480011
Edem1	1148.61	0.204265	0.0665494	3.06938	0.00214507	0.0486032
Gh	48.3129	-4.38179	1.4275	-3.06956	0.00214376	0.0486032
Micall1	3533.77	0.304799	0.0992759	3.07022	0.00213903	0.0486032
Slc39a9	2803.37	0.108159	0.0352434	3.06891	0.00214841	0.0486032
Trmt6	1356.34	-0.186395	0.0607362	-3.06893	0.00214824	0.0486032
Cdk5rap3	958.474	-0.164297	0.0535575	-3.06767	0.00215738	0.0487255
Man2a2	10978	0.215345	0.0702065	3.06732	0.0021599	0.0487255
Dthd1	25.4044	1.48111	0.483041	3.06621	0.00216791	0.0488373
Phrf1	2625.94	0.163614	0.0533932	3.06432	0.00218163	0.0490775
1700023F06Rik	50.5319	-0.458842	0.149972	-3.05952	0.00221692	0.0491806
Alkbh3	348.565	-0.298678	0.0976172	-3.05969	0.00221564	0.0491806
Bend4	754.48	0.273167	0.0891945	3.0626	0.00219423	0.0491806
Dnah5	587.844	0.574242	0.187549	3.06182	0.00219995	0.0491806
Golph3	4226.23	0.136548	0.0446087	3.06102	0.00220584	0.0491806
Hc	16.4492	1.28142	0.41856	3.06148	0.00220242	0.0491806
Pcdhga9	432.836	0.367736	0.120056	3.06304	0.00219101	0.0491806
Rassf6	22.2516	-0.986356	0.322128	-3.062	0.00219862	0.0491806
Rassf8	428.674	0.420343	0.137378	3.05977	0.0022151	0.0491806
Snord42b	23.9034	-0.555605	0.181598	-3.05954	0.00221679	0.0491806
Elavl3	16750.5	0.154951	0.050662	3.05852	0.00222431	0.0492763
2700094K13Rik	375.536	-0.341843	0.111799	-3.05767	0.00223067	0.0492809
Sowahc	862.053	0.644888	0.210906	3.0577	0.00223042	0.0492809
Pdcd2l	437.308	-0.205988	0.067412	-3.05566	0.00224568	0.0495442
Tmem248	2251.1	0.124495	0.0407517	3.05497	0.00225084	0.0495896
Rps20	2731.07	-0.294676	0.0965087	-3.05336	0.00226293	0.0497876
Iqgap1	1458.89	0.38827	0.127226	3.05182	0.00227461	0.049976

## Sheet: HFDvsSD24wk_DEG
Gene Name	baseMean	log2FoldChange	lfcSE	stat	pvalue	padj
Creld2	618.239	-0.654195	0.102665	-6.37211	1.86442e-10	3.29164e-06
Xbp1	3291.22	-0.373718	0.0688655	-5.42678	5.73799e-08	0.000506521
Manf	2043.64	-0.466821	0.0940547	-4.96329	6.93094e-07	0.00353501
Sh3rf2	93.8533	-4.18006	0.846997	-4.93515	8.00909e-07	0.00353501
Pdia4	2749.25	-0.513234	0.111292	-4.61158	3.99617e-06	0.0125359
Rrbp1	2609.96	-0.345885	0.0752209	-4.59826	4.26028e-06	0.0125359
Bfsp2	193.588	-0.781313	0.175412	-4.45415	8.42272e-06	0.0162022
Dnajc3	4110.76	-0.366508	0.0847908	-4.3225	1.54271e-05	0.0162022
Fam46a	398.658	-0.519253	0.119993	-4.32736	1.5091e-05	0.0162022
Hspb1	148.045	-0.938887	0.217493	-4.31686	1.58266e-05	0.0162022
Klhl31	8.71369	-1.89323	0.439529	-4.3074	1.65188e-05	0.0162022
Nexn	155.895	-2.31003	0.535165	-4.31648	1.58536e-05	0.0162022
Parp12	462.937	-0.344234	0.0775541	-4.43862	9.05357e-06	0.0162022
Scarna9	8.56995	1.81635	0.408096	4.45079	8.55548e-06	0.0162022
Sdf2l1	631.465	-0.666163	0.150331	-4.43132	9.36589e-06	0.0162022
Serpinh1	808.752	-0.655265	0.150708	-4.3479	1.37448e-05	0.0162022
Slc16a6	692.554	-0.71079	0.162875	-4.36403	1.27691e-05	0.0162022
Sntg1	1538.54	0.322648	0.0744324	4.33478	1.45907e-05	0.0162022
Tmem179b	133.825	-0.404956	0.0943559	-4.29179	1.77237e-05	0.016469
Iqgap1	1458.89	-0.525555	0.123446	-4.25737	2.06848e-05	0.0182595
Nid2	269.942	-1.37081	0.322983	-4.24423	2.19345e-05	0.0184407
Ace	1848.67	-2.3778	0.564835	-4.20972	2.55691e-05	0.0201071
Dnajb11	2723.45	-0.246652	0.058938	-4.18494	2.85247e-05	0.0201071
Hspa5	15587	-0.509558	0.121934	-4.17896	2.92845e-05	0.0201071
Myo5c	99.0095	-1.81601	0.434823	-4.17644	2.96111e-05	0.0201071
Tgfbi	179.477	-1.00742	0.241171	-4.17722	2.95096e-05	0.0201071
Fhl2	1178.91	0.3966	0.0951801	4.16684	3.08856e-05	0.0201957
Yap1	1169.59	-0.412953	0.0994738	-4.15137	3.30484e-05	0.0208382
Ppp1r1b	3890.3	-1.73898	0.420653	-4.134	3.565e-05	0.0211823
Tac1	567.3	-1.70445	0.412521	-4.1318	3.59938e-05	0.0211823
Irf9	352.293	-0.449868	0.109244	-4.11802	3.82145e-05	0.0217638
Trh	40.0493	-2.81401	0.68578	-4.10337	4.07175e-05	0.0217839
Trpv4	226.681	-2.51438	0.612486	-4.10521	4.03948e-05	0.0217839
Abca4	460.566	-2.83594	0.698332	-4.06102	4.88589e-05	0.0224054
Cldn1	212.859	-1.99767	0.492293	-4.0579	4.95162e-05	0.0224054
Gjd3	13.3471	1.12455	0.276858	4.06182	4.86916e-05	0.0224054
Mvp	325.466	-0.454298	0.111202	-4.08534	4.40127e-05	0.0224054
Nfya	1015.69	-0.288613	0.0709379	-4.06853	4.73104e-05	0.0224054
Pafah2	320.205	-0.389242	0.0953776	-4.08107	4.48296e-05	0.0224054
Slc35d3	85.3896	-2.36173	0.582844	-4.05209	5.07628e-05	0.0224054
P4hb	5207.33	-0.1767	0.0437647	-4.03749	5.40258e-05	0.0227101
Sfrp1	389.797	-1.20045	0.297089	-4.0407	5.3292e-05	0.0227101
Rbm47	175.721	-2.22401	0.554787	-4.00876	6.10383e-05	0.0250612
Arhgef5	158.29	-1.04637	0.262469	-3.98666	6.7011e-05	0.025105
Cgnl1	1109.62	-1.41469	0.355105	-3.98387	6.78031e-05	0.025105
Magt1	1161.22	-0.399204	0.100007	-3.99175	6.55864e-05	0.025105
Mitf	514.399	-0.581963	0.146077	-3.98395	6.77804e-05	0.025105
Slitrk1	4287.51	0.275822	0.0692621	3.98229	6.82549e-05	0.025105
Gbp4	63.5082	-0.832641	0.210413	-3.95717	7.5844e-05	0.0258289
P4ha1	2826.95	-0.325175	0.0821887	-3.95644	7.6075e-05	0.0258289
Prss41	2.47094	-3.22859	0.813605	-3.96825	7.24034e-05	0.0258289
Tns4	24.7746	-2.14905	0.542602	-3.96064	7.47502e-05	0.0258289
Dapp1	307.734	-0.345843	0.0878226	-3.93798	8.21717e-05	0.0271369
Drd2	264.056	-2.426	0.617401	-3.92938	8.51647e-05	0.0271369
Grb7	52.5769	-1.28594	0.327737	-3.92368	8.72049e-05	0.0271369
Pqlc3	42.9394	-1.351	0.344787	-3.91837	8.91498e-05	0.0271369
Rxrg	303.164	-1.93813	0.494613	-3.91848	8.91076e-05	0.0271369
Tes	57.065	-0.734295	0.187241	-3.92166	8.79419e-05	0.0271369
Arhgap28	47.0912	-1.4662	0.375689	-3.90268	9.51338e-05	0.0275342
Kcna5	108.717	-1.57941	0.403967	-3.90975	9.23898e-05	0.0275342
Tph1	32.6274	-1.916	0.490578	-3.9056	9.39931e-05	0.0275342
Slc4a11	36.2635	-1.34394	0.345064	-3.89475	9.83021e-05	0.0279923
Ifi27l2a	16.324	-1.2491	0.321324	-3.88735	0.000101345	0.0284008
Slc37a2	208.409	-1.26422	0.325862	-3.87961	0.000104623	0.0284173
Tbc1d2	182.942	-0.940948	0.242504	-3.88013	0.0001044	0.0284173
Angptl2	212.597	-1.73919	0.450986	-3.85641	0.000115063	0.0290031
Gzmm	87.3414	-0.406669	0.105544	-3.85309	0.000116637	0.0290031
H2-K1	802.858	-0.445827	0.115703	-3.8532	0.000116586	0.0290031
Ltbp3	1337.35	-0.635725	0.16494	-3.85429	0.000116066	0.0290031
Mmp11	64.3663	-0.578172	0.149724	-3.86159	0.000112651	0.0290031
Tgtp2	5.28909	-1.70591	0.440936	-3.86884	0.000109356	0.0290031
Dhrs3	763.544	-0.328942	0.0857398	-3.83651	0.000124794	0.0299533
Fadd	141.378	-0.412489	0.107579	-3.83431	0.000125917	0.0299533
Irgm2	179.191	-0.519604	0.135708	-3.82885	0.000128743	0.0299533
Ngfr	104.762	-1.1466	0.299493	-3.82847	0.000128941	0.0299533
Sulf1	1051.87	-2.08832	0.544093	-3.83816	0.000123958	0.0299533
Il17rc	111.889	-0.651882	0.170421	-3.82514	0.000130698	0.0299671
Cgn	156.3	-0.850907	0.222748	-3.82004	0.000133428	0.0302009
Rbp1	462.356	-0.903391	0.237808	-3.79882	0.000145385	0.0324907
Folr2	13.6953	-1.58052	0.41706	-3.78966	0.000150855	0.0328808
Reps2	16124.4	0.25907	0.0683381	3.79101	0.000150038	0.0328808
Gys1	995.135	-0.275499	0.0732447	-3.76135	0.000169001	0.036379
Slc18a3	15.4478	-2.89735	0.770908	-3.75837	0.000171026	0.036379
Marveld3	16.5369	-2.20991	0.589761	-3.74713	0.000178867	0.0375941
Ormdl2	227.34	-0.477384	0.127743	-3.73706	0.000186184	0.0386715
Pon3	197.538	-1.57954	0.424284	-3.72284	0.000196992	0.0404406
Adam17	832.525	-0.2484	0.0668395	-3.71636	0.000202116	0.0410156
F5	1132.97	-3.35452	0.904123	-3.71024	0.00020706	0.0415413
Rap2b	4768.76	0.223634	0.0604769	3.69783	0.000217447	0.0431351
Glt28d2	25.9667	-0.882231	0.238784	-3.69469	0.000220156	0.0431874
Itga5	123.62	-1.1055	0.29969	-3.68883	0.000225291	0.0432338
Plin2	200.9	-0.327386	0.0886841	-3.69159	0.000222854	0.0432338
Sema3b	231.817	-1.97158	0.535009	-3.68514	0.000228576	0.0433925
Bai3	6004.96	0.214529	0.0582728	3.68146	0.000231899	0.0435551
1700019G17Rik	513.476	-0.288464	0.0786387	-3.66822	0.000244249	0.0440023
Htr1d	29.5429	-2.18092	0.593696	-3.67346	0.000239291	0.0440023
Slco1c1	2620.29	-0.556651	0.151688	-3.66971	0.000242828	0.0440023
Vps8	2632.17	0.152037	0.0413673	3.67529	0.000237583	0.0440023
Adh1	14.3208	-1.85115	0.50532	-3.66331	0.000248974	0.0442206
Col8a1	434.732	-2.68159	0.732721	-3.65977	0.000252445	0.0442206
Nceh1	7607.88	0.165644	0.0452674	3.65923	0.000252976	0.0442206
Ifi30	94.7317	-0.6259	0.171849	-3.64215	0.000270367	0.0464308
Nthl1	85.922	-0.441734	0.121405	-3.63851	0.000274215	0.0464308
Rilp	51.2373	-1.09545	0.301219	-3.63671	0.000276139	0.0464308
Upp1	97.9826	-0.54679	0.150193	-3.64057	0.000272032	0.0464308
Gbp3	156.893	-0.541832	0.149154	-3.63271	0.000280461	0.0467127
Avp	20.1436	-2.82512	0.779015	-3.62653	0.000287258	0.0473976
Cflar	1309.83	-0.349339	0.0964481	-3.62204	0.000292286	0.04766
Ptplb	1927.25	0.174195	0.0481159	3.62031	0.000294247	0.04766
Col17a1	37.1139	-2.73657	0.757849	-3.61097	0.000305049	0.0489604
Akip1	114.37	-0.342076	0.0948683	-3.6058	0.000311195	0.0494968

## Sheet: HFD24wk_vs_HFD16wk_DEG
Gene Name	baseMean	log2FoldChange	lfcSE	stat	pvalue	padj
Acss2	2364.38	-0.176509	0.0332555	-5.30766	1.11039e-07	0.00118618
Samd3	29.514	3.60319	0.678277	5.31227	1.08271e-07	0.00118618

## Sheet: HFDvsSD 16wk_KEGG
Annot	Term	Annotated	Significant	Pvalue	Padj	GeneID
3010	3010	Ribosome	179	76	1.65362e-56	4.29941e-54	Fau,Mrpl12,Mrpl15,Mrpl20,Mrpl21,Mrpl30,Mrps10,Mrps11,Mrps16,Mrps18c,Rpl10,Rpl10a,Rpl11,Rpl12,Rpl13,Rpl13a,Rpl14,Rpl17,Rpl18,Rpl18a,Rpl19,Rpl21,Rpl22l1,Rpl23,Rpl23a,Rpl24,Rpl27,Rpl27a,Rpl28,Rpl3,Rpl31,Rpl32,Rpl35,Rpl35a,Rpl36,Rpl36a,Rpl36al,Rpl37,Rpl37a,Rpl38,Rpl39,Rpl4,Rpl41,Rpl5,Rpl8,Rpl9,Rplp0,Rplp1,Rps10,Rps11,Rps12,Rps13,Rps15a,Rps16,Rps17,Rps18,Rps19,Rps20,Rps21,Rps23,Rps24,Rps25,Rps26,Rps27…
5171	5171	Coronavirus disease - COVID-19	247	70	3.25456e-38	4.23093e-36	Fau,Ifnar1,Rpl10,Rpl10a,Rpl11,Rpl12,Rpl13,Rpl13a,Rpl14,Rpl17,Rpl18,Rpl18a,Rpl19,Rpl21,Rpl22l1,Rpl23,Rpl23a,Rpl24,Rpl27,Rpl27a,Rpl28,Rpl3,Rpl31,Rpl32,Rpl35,Rpl35a,Rpl36,Rpl36a,Rpl36al,Rpl37,Rpl37a,Rpl38,Rpl39,Rpl4,Rpl41,Rpl5,Rpl8,Rpl9,Rplp0,Rplp1,Rps10,Rps11,Rps12,Rps13,Rps15a,Rps16,Rps17,Rps18,Rps19,Rps20,Rps21,Rps23,Rps24,Rps25,Rps26,Rps27a,Rps28,Rps29,Rps3,Rps3a1,Rps4x,Rps5,Rps6,Rps7,Rps8,Rps9,…
5016	5016	Huntington disease	302	61	1.75229e-24	1.51865e-22	Atp5h,Casp9,Cox5a,Cox5b,Cox6b1,Cox6c,Cox7a2,Cox7a2l,Cox7b,Cox7c,Creb3,Crebbp,Dctn3,Ep300,Grm5,Ndufa13,Ndufa2,Ndufa3,Ndufa4,Ndufa5,Ndufa6,Ndufa9,Ndufb11,Ndufb2,Ndufb3,Ndufb4,Ndufb5,Ndufb7,Ndufb9,Ndufc1,Ndufc2,Ndufs2,Ndufs6,Ndufv2,Ndufv3,Polr2a,Polr2f,Polr2i,Polr2k,Psma2,Psma3,Psma5,Psma6,Psmb1,Psmb6,Psmb7,Psmc1,Psmc2,Psmc4,Psmd4,Rcor1,Sdhb,Sin3a,Slc1a2,Sod1,Ulk2,Uqcr10,Uqcrb,Uqcrh,Vdac2,Vdac3
190	190	Oxidative phosphorylation	135	41	8.36455e-24	5.43696e-22	Atp5h,Atp5j2,Atp5k,Atp5l,Atp6v0a2,Atp6v0b,Atp6v1f,Cox17,Cox5a,Cox5b,Cox6b1,Cox6c,Cox7a2,Cox7a2l,Cox7b,Cox7c,Ndufa13,Ndufa2,Ndufa3,Ndufa4,Ndufa5,Ndufa6,Ndufa9,Ndufb11,Ndufb2,Ndufb3,Ndufb4,Ndufb5,Ndufb7,Ndufb9,Ndufc1,Ndufc2,Ndufs2,Ndufs6,Ndufv2,Ndufv3,Ppa1,Sdhb,Uqcr10,Uqcrb,Uqcrh
4714	4714	Thermogenesis	231	51	2.24553e-22	1.16767e-20	Adcy9,Atf2,Atp5h,Atp5j2,Atp5k,Atp5l,Coa6,Cox14,Cox17,Cox5a,Cox5b,Cox6b1,Cox6c,Cox7a2,Cox7a2l,Cox7b,Cox7c,Creb3,Frs2,Kdm3b,Ndufa13,Ndufa2,Ndufa3,Ndufa4,Ndufa5,Ndufa6,Ndufa9,Ndufaf3,Ndufb11,Ndufb2,Ndufb3,Ndufb4,Ndufb5,Ndufb7,Ndufb9,Ndufc1,Ndufc2,Ndufs2,Ndufs6,Ndufv2,Ndufv3,Prkab1,Prkag1,Rheb,Rps6,Sdhb,Sos1,Sos2,Uqcr10,Uqcrb,Uqcrh
5012	5012	Parkinson disease	264	54	5.51379e-22	2.38931e-20	Atp5h,Casp9,Cox5a,Cox5b,Cox6b1,Cox6c,Cox7a2,Cox7a2l,Cox7b,Cox7c,Ddit3,Itpr2,Ndufa13,Ndufa2,Ndufa3,Ndufa4,Ndufa5,Ndufa6,Ndufa9,Ndufb11,Ndufb2,Ndufb3,Ndufb4,Ndufb5,Ndufb7,Ndufb9,Ndufc1,Ndufc2,Ndufs2,Ndufs6,Ndufv2,Ndufv3,Psma2,Psma3,Psma5,Psma6,Psmb1,Psmb6,Psmb7,Psmc1,Psmc2,Psmc4,Psmd4,Rps27a,Sdhb,Sod1,Txn1,Uba52,Uqcr10,Uqcrb,Uqcrh,Vdac2,Vdac3,Xbp1
5020	5020	Prion disease	268	52	4.21553e-20	1.56577e-18	Atf2,Atp5h,Casp9,Cox5a,Cox5b,Cox6b1,Cox6c,Cox7a2,Cox7a2l,Cox7b,Cox7c,Creb3,Ddit3,Itpr2,Ndufa13,Ndufa2,Ndufa3,Ndufa4,Ndufa5,Ndufa6,Ndufa9,Ndufb11,Ndufb2,Ndufb3,Ndufb4,Ndufb5,Ndufb7,Ndufb9,Ndufc1,Ndufc2,Ndufs2,Ndufs6,Ndufv2,Ndufv3,Psma2,Psma3,Psma5,Psma6,Psmb1,Psmb6,Psmb7,Psmc1,Psmc2,Psmc4,Psmd4,Sdhb,Sod1,Uqcr10,Uqcrb,Uqcrh,Vdac2,Vdac3
4932	4932	Non-alcoholic fatty liver disease	156	39	2.50067e-19	8.12719e-18	Cox5a,Cox5b,Cox6b1,Cox6c,Cox7a2,Cox7a2l,Cox7b,Cox7c,Ddit3,Insr,Irs1,Mlxip,Ndufa13,Ndufa2,Ndufa3,Ndufa4,Ndufa5,Ndufa6,Ndufa9,Ndufb11,Ndufb2,Ndufb3,Ndufb4,Ndufb5,Ndufb7,Ndufb9,Ndufc1,Ndufc2,Ndufs2,Ndufs6,Ndufv2,Ndufv3,Prkab1,Prkag1,Sdhb,Uqcr10,Uqcrb,Uqcrh,Xbp1
5010	5010	Alzheimer disease	383	58	5.75601e-17	1.66285e-15	Atp5h,Braf,Casp9,Cdk5,Cox5a,Cox5b,Cox6b1,Cox6c,Cox7a2,Cox7a2l,Cox7b,Cox7c,Ddit3,Grm5,Ide,Insr,Irs1,Itpr2,Lrp6,Ndufa13,Ndufa2,Ndufa3,Ndufa4,Ndufa5,Ndufa6,Ndufa9,Ndufb11,Ndufb2,Ndufb3,Ndufb4,Ndufb5,Ndufb7,Ndufb9,Ndufc1,Ndufc2,Ndufs2,Ndufs6,Ndufv2,Ndufv3,Psma2,Psma3,Psma5,Psma6,Psmb1,Psmb6,Psmb7,Psmc1,Psmc2,Psmc4,Psmd4,Sdhb,Ulk2,Uqcr10,Uqcrb,Uqcrh,Vdac2,Vdac3,Xbp1
5014	5014	Amyotrophic lateral sclerosis	369	55	8.27515e-16	2.15154e-14	Atp5h,Atxn2,Casp9,Cox5a,Cox5b,Cox6b1,Cox6c,Cox7a2,Cox7a2l,Cox7b,Cox7c,Dctn3,Ddit3,Ndufa13,Ndufa2,Ndufa3,Ndufa4,Ndufa5,Ndufa6,Ndufa9,Ndufb11,Ndufb2,Ndufb3,Ndufb4,Ndufb5,Ndufb7,Ndufb9,Ndufc1,Ndufc2,Ndufs2,Ndufs6,Ndufv2,Ndufv3,Nup153,Nup85,Psma2,Psma3,Psma5,Psma6,Psmb1,Psmb6,Psmb7,Psmc1,Psmc2,Psmc4,Psmd4,Sdhb,Setx,Slc1a2,Sod1,Ulk2,Uqcr10,Uqcrb,Uqcrh,Xbp1
5208	5208	Chemical carcinogenesis - reactive oxygen species	222	41	3.10137e-15	7.33052e-14	Abl2,Atp5h,Braf,Cox5a,Cox5b,Cox6b1,Cox6c,Cox7a2,Cox7a2l,Cox7b,Cox7c,Ndufa13,Ndufa2,Ndufa3,Ndufa4,Ndufa5,Ndufa6,Ndufa9,Ndufb11,Ndufb2,Ndufb3,Ndufb4,Ndufb5,Ndufb7,Ndufb9,Ndufc1,Ndufc2,Ndufs2,Ndufs6,Ndufv2,Ndufv3,Pdpk1,Sdhb,Sod1,Sos1,Sos2,Uqcr10,Uqcrb,Uqcrh,Vdac2,Vdac3
5415	5415	Diabetic cardiomyopathy	211	39	1.49294e-14	3.2347e-13	Atp5h,Cox5a,Cox5b,Cox6b1,Cox6c,Cox7a2,Cox7a2l,Cox7b,Cox7c,Gfpt1,Insr,Irs1,Mpc1,Ndufa13,Ndufa2,Ndufa3,Ndufa4,Ndufa5,Ndufa6,Ndufa9,Ndufb11,Ndufb2,Ndufb3,Ndufb4,Ndufb5,Ndufb7,Ndufb9,Ndufc1,Ndufc2,Ndufs2,Ndufs6,Ndufv2,Ndufv3,Sdhb,Uqcr10,Uqcrb,Uqcrh,Vdac2,Vdac3
5022	5022	Pathways of neurodegeneration - multiple diseases	471	60	5.63922e-14	1.12784e-12	Atp5h,Atxn2,Braf,Casp9,Cdk5,Cox5a,Cox5b,Cox6b1,Cox6c,Cox7a2,Cox7a2l,Cox7b,Cox7c,Dctn3,Ddit3,Grm5,Itpr2,Lrp6,Ndufa13,Ndufa2,Ndufa3,Ndufa4,Ndufa5,Ndufa6,Ndufa9,Ndufb11,Ndufb2,Ndufb3,Ndufb4,Ndufb5,Ndufb7,Ndufb9,Ndufc1,Ndufc2,Ndufs2,Ndufs6,Ndufv2,Ndufv3,Psma2,Psma3,Psma5,Psma6,Psmb1,Psmb6,Psmb7,Psmc1,Psmc2,Psmc4,Psmd4,Rps27a,Sdhb,Sod1,Uba52,Ulk2,Uqcr10,Uqcrb,Uqcrh,Vdac2,Vdac3,Xbp1
4723	4723	Retrograde endocannabinoid signaling	148	24	3.0429e-08	5.65109e-07	Adcy9,Gng11,Grm5,Itpr2,Ndufa13,Ndufa2,Ndufa3,Ndufa4,Ndufa5,Ndufa6,Ndufa9,Ndufb11,Ndufb2,Ndufb3,Ndufb4,Ndufb5,Ndufb7,Ndufb9,Ndufc1,Ndufc2,Ndufs2,Ndufs6,Ndufv2,Ndufv3
3050	3050	Proteasome	47	13	7.76369e-08	1.34571e-06	Pomp,Psma2,Psma3,Psma5,Psma6,Psmb1,Psmb6,Psmb7,Psmc1,Psmc2,Psmc4,Psmd4,Psme2
5017	5017	Spinocerebellar ataxia	141	20	3.83138e-06	6.22599e-05	Atxn2,Gtf2b,Itpr2,Psma2,Psma3,Psma5,Psma6,Psmb1,Psmb6,Psmb7,Psmc1,Psmc2,Psmc4,Psmd4,Pum1,Ulk2,Vdac2,Vdac3,Vldlr,Xbp1
4260	4260	Cardiac muscle contraction	87	12	0.000437222	0.00668693	Cox5a,Cox5b,Cox6b1,Cox6c,Cox7a2,Cox7a2l,Cox7b,Cox7c,Slc8a1,Uqcr10,Uqcrb,Uqcrh
4068	4068	FoxO signaling pathway	131	15	0.000686813	0.00992064	Braf,Ccnd2,Crebbp,Ep300,Foxo6,Homer2,Igf1r,Insr,Irs1,Pdpk1,Prkab1,Prkag1,Setd7,Sos1,Sos2
5211	5211	Renal cell carcinoma	68	10	0.000779284	0.0106639	Braf,Crebbp,Crkl,Ep300,Fh1,Pak4,Pdgfb,Rbx1,Sos1,Sos2
3040	3040	Spliceosome	134	15	0.000871078	0.011324	Lsm5,Lsm7,Ppie,Ppih,Sf3b5,Sf3b6,Snrpa1,Snrpd2,Snrpe,Snrpf,Snrpg,Syf2,Txnl4a,U2af1l4,Xab2
3020	3020	RNA polymerase	32	6	0.00252356	0.031244	Polr1a,Polr1d,Polr2a,Polr2f,Polr2i,Polr2k
5215	5215	Prostate cancer	99	11	0.0043737	0.0516892	Braf,Casp9,Creb3,Crebbp,E2f3,Ep300,Igf1r,Pdgfb,Pdpk1,Sos1,Sos2
4919	4919	Thyroid hormone signaling pathway	120	12	0.00697631	0.0771533	Casp9,Crebbp,Ep300,Med1,Med13,Med13l,Ncoa1,Ncoa2,Ncor1,Pdpk1,Rheb,Sin3a
310	310	Lysine degradation	64	8	0.00712184	0.0771533	Ash1l,Kmt2a,Kmt2c,Kmt2e,Nsd1,Setd1b,Setd2,Setd7
3060	3060	Protein export	29	5	0.0083319	0.0866517	Sec61g,Sec63,Spcs1,Srp19,Srp9
4910	4910	Insulin signaling pathway	139	13	0.00884155	0.0884155	Acaca,Braf,Cbl,Crkl,Insr,Irs1,Pdpk1,Prkab1,Prkag1,Rheb,Rps6,Sos1,Sos2
4150	4150	mTOR signaling pathway	157	14	0.0100819	0.0970848	Atp6v1f,Braf,Igf1r,Insr,Irs1,Lamtor4,Lamtor5,Lrp6,Pdpk1,Rheb,Rps6,Sos1,Sos2,Ulk2
130	130	Ubiquinone and other terpenoid-quinone biosynthesis	11	3	0.0110308	0.102429	Coq6,Coq7,Vkorc1l1
5161	5161	Hepatitis B	163	14	0.0137248	0.120281	Atf2,Braf,Casp9,Creb3,Crebbp,E2f3,Ep300,Ifnar1,Sos1,Sos2,Tab1,Tab2,Traf3,Vdac3
5213	5213	Endometrial cancer	58	7	0.0138786	0.120281	Braf,Casp9,Ilk,Pdpk1,Polk,Sos1,Sos2
4211	4211	Longevity regulating pathway	90	9	0.0182546	0.153103	Adcy9,Atf2,Creb3,Igf1r,Insr,Irs1,Prkab1,Prkag1,Rheb
4213	4213	Longevity regulating pathway - multiple species	62	7	0.019529	0.158673	Adcy9,Igf1r,Insr,Irs1,Prkab1,Prkag1,Sod1
4935	4935	Growth hormone synthesis, secretion and action	116	10	0.0334738	0.263733	Adcy9,Atf2,Creb3,Crebbp,Crkl,Ep300,Irs1,Itpr2,Sos1,Sos2
1100	1100	Metabolic pathways	1620	86	0.0388088	0.296773	Acaca,Acox1,Acyp1,Adcy9,Ash1l,Asns,Atp5h,Atp5j2,Atp5k,Atp5l,Atp6v0a2,Atp6v0b,Atp6v1f,B4galt6,Blvra,Cept1,Chsy1,Coq6,Coq7,Cox17,Cox5a,Cox5b,Cox6b1,Cox6c,Cox7a2,Cox7a2l,Cox7b,Cox7c,Ebp,Elovl6,Esd,Etnppl,Fh1,Fktn,Gcat,Gfpt1,Gpx4,Idh3g,Itpa,Kmt2a,Kmt2c,Kmt2e,Lclat1,Man2a2,Mdh1,Ndufa13,Ndufa2,Ndufa3,Ndufa4,Ndufa5,Ndufa6,Ndufa9,Ndufb11,Ndufb2,Ndufb3,Ndufb4,Ndufb5,Ndufb7,Ndufb9,Ndufc1,Ndufc2,Ndufs2,Nduf…
5223	5223	Non-small cell lung cancer	72	7	0.0402498	0.298999	Braf,Casp9,E2f3,Pdpk1,Polk,Sos1,Sos2
5214	5214	Glioma	74	7	0.0456467	0.329671	Braf,E2f3,Igf1r,Pdgfb,Polk,Sos1,Sos2

## Sheet: SD24wk_vs_SD16wk_KEGG
Annot	Term	Annotated	Significant	Pvalue	Padj	GeneID
3010	3010	Ribosome	179	35	4.17885e-17	1.145e-14	Mrpl22,Mrps14,Mrps16,Mrps18c,Mrps2,Rpl10a,Rpl11,Rpl17,Rpl18a,Rpl22l1,Rpl23,Rpl23a,Rpl27,Rpl27a,Rpl31,Rpl32,Rpl35a,Rpl36a,Rpl37,Rpl37a,Rpl38,Rpl39,Rpl4,Rplp1,Rps15a,Rps16,Rps17,Rps18,Rps20,Rps21,Rps23,Rps25,Rps27a,Rps29,Rps8
5171	5171	Coronavirus disease - COVID-19	247	34	5.40238e-12	5.18366e-10	C3,Hc,Rpl10a,Rpl11,Rpl17,Rpl18a,Rpl22l1,Rpl23,Rpl23a,Rpl27,Rpl27a,Rpl31,Rpl32,Rpl35a,Rpl36a,Rpl37,Rpl37a,Rpl38,Rpl39,Rpl4,Rplp1,Rps15a,Rps16,Rps17,Rps18,Rps20,Rps21,Rps23,Rps25,Rps27a,Rps29,Rps8,Tab2,Traf6
190	190	Oxidative phosphorylation	135	25	5.67554e-12	5.18366e-10	Atp5h,Atp5j2,Atp5k,Atp6v0a2,Cox17,Cox5b,Cox6b1,Cox6c,Cox7a2,Cox7b,Cox7c,Ndufa2,Ndufa3,Ndufa4,Ndufa5,Ndufa6,Ndufb3,Ndufb4,Ndufb5,Ndufc1,Ndufc2,Ndufs6,Uqcr10,Uqcrb,Uqcrh
4714	4714	Thermogenesis	231	30	4.44771e-10	3.04668e-08	Atp5h,Atp5j2,Atp5k,Cox17,Cox5b,Cox6b1,Cox6c,Cox7a2,Cox7b,Cox7c,Cpt1a,Creb3l1,Creb3l2,Frs2,Ndufa2,Ndufa3,Ndufa4,Ndufa5,Ndufa6,Ndufb3,Ndufb4,Ndufb5,Ndufc1,Ndufc2,Ndufs6,Smarcc1,Sos2,Uqcr10,Uqcrb,Uqcrh
5012	5012	Parkinson disease	264	31	2.78714e-09	1.52736e-07	Atp5h,Casp3,Cox5b,Cox6b1,Cox6c,Cox7a2,Cox7b,Cox7c,Hspa5,Htra2,Ndufa2,Ndufa3,Ndufa4,Ndufa5,Ndufa6,Ndufb3,Ndufb4,Ndufb5,Ndufc1,Ndufc2,Ndufs6,Psma2,Psma3,Psmb7,Rps27a,Slc39a9,Txn1,Uqcr10,Uqcrb,Uqcrh,Xbp1
4932	4932	Non-alcoholic fatty liver disease	156	23	4.51009e-09	2.05961e-07	Casp3,Cox5b,Cox6b1,Cox6c,Cox7a2,Cox7b,Cox7c,Itch,Ndufa2,Ndufa3,Ndufa4,Ndufa5,Ndufa6,Ndufb3,Ndufb4,Ndufb5,Ndufc1,Ndufc2,Ndufs6,Uqcr10,Uqcrb,Uqcrh,Xbp1
5016	5016	Huntington disease	302	33	5.26798e-09	2.06204e-07	Atp5h,Casp3,Cox5b,Cox6b1,Cox6c,Cox7a2,Cox7b,Cox7c,Creb3l1,Creb3l2,Dnah5,Hip1,Ndufa2,Ndufa3,Ndufa4,Ndufa5,Ndufa6,Ndufb3,Ndufb4,Ndufb5,Ndufc1,Ndufc2,Ndufs6,Polr2i,Polr2k,Psma2,Psma3,Psmb7,Sin3a,Ulk2,Uqcr10,Uqcrb,Uqcrh
5020	5020	Prion disease	268	29	5.86811e-08	2.00983e-06	Atp5h,Casp3,Cox5b,Cox6b1,Cox6c,Cox7a2,Cox7b,Cox7c,Creb3l1,Creb3l2,Hc,Hspa5,Ndufa2,Ndufa3,Ndufa4,Ndufa5,Ndufa6,Ndufb3,Ndufb4,Ndufb5,Ndufc1,Ndufc2,Ndufs6,Psma2,Psma3,Psmb7,Uqcr10,Uqcrb,Uqcrh
5415	5415	Diabetic cardiomyopathy	211	24	3.4033e-07	1.03612e-05	Atp5h,Cox5b,Cox6b1,Cox6c,Cox7a2,Cox7b,Cox7c,Gfpt1,Mpc1,Mpc2,Ndufa2,Ndufa3,Ndufa4,Ndufa5,Ndufa6,Ndufb3,Ndufb4,Ndufb5,Ndufc1,Ndufc2,Ndufs6,Uqcr10,Uqcrb,Uqcrh
5022	5022	Pathways of neurodegeneration - multiple diseases	471	38	1.18716e-06	3.25281e-05	Atp5h,Atxn2,Casp3,Cdk5,Cox5b,Cox6b1,Cox6c,Cox7a2,Cox7b,Cox7c,Dnah5,Fus,Fzd7,Hip1,Hspa5,Htra2,Lrp6,Ndufa2,Ndufa3,Ndufa4,Ndufa5,Ndufa6,Ndufb3,Ndufb4,Ndufb5,Ndufc1,Ndufc2,Ndufs6,Psma2,Psma3,Psmb7,Rps27a,Ulk2,Uqcr10,Uqcrb,Uqcrh,Xbp1,Zfyve1
5010	5010	Alzheimer disease	383	33	1.51068e-06	3.76297e-05	Aph1b,Atp5h,Casp3,Cdk5,Cox5b,Cox6b1,Cox6c,Cox7a2,Cox7b,Cox7c,Fzd7,Ide,Lrp6,Ndufa2,Ndufa3,Ndufa4,Ndufa5,Ndufa6,Ndufb3,Ndufb4,Ndufb5,Ndufc1,Ndufc2,Ndufs6,Psma2,Psma3,Psmb7,Slc39a9,Ulk2,Uqcr10,Uqcrb,Uqcrh,Xbp1
5014	5014	Amyotrophic lateral sclerosis	369	32	1.91326e-06	4.36862e-05	Atp5h,Atxn2,Casp3,Cox5b,Cox6b1,Cox6c,Cox7a2,Cox7b,Cox7c,Dnah5,Fus,Hspa5,Ndufa2,Ndufa3,Ndufa4,Ndufa5,Ndufa6,Ndufb3,Ndufb4,Ndufb5,Ndufc1,Ndufc2,Ndufs6,Nup153,Psma2,Psma3,Psmb7,Ulk2,Uqcr10,Uqcrb,Uqcrh,Xbp1
5208	5208	Chemical carcinogenesis - reactive oxygen species	222	23	3.08941e-06	6.51153e-05	Atp5h,Cox5b,Cox6b1,Cox6c,Cox7a2,Cox7b,Cox7c,Ndufa2,Ndufa3,Ndufa4,Ndufa5,Ndufa6,Ndufb3,Ndufb4,Ndufb5,Ndufc1,Ndufc2,Ndufs6,Ptpn11,Sos2,Uqcr10,Uqcrb,Uqcrh
4141	4141	Protein processing in endoplasmic reticulum	172	17	0.00011041	0.00216088	Dnajb1,Dnajc3,Edem1,Hspa5,Hyou1,Lman2,P4hb,Pdia4,Rrbp1,Sec61g,Sec63,Sel1l,Ssr1,Ssr4,Stt3b,Uggt1,Xbp1
3060	3060	Protein export	29	5	0.00307533	0.0541693	Hspa5,Sec61g,Sec63,Spcs1,Srp19
3015	3015	mRNA surveillance pathway	103	10	0.00324977	0.0541693	Fip1l1,Fus,Ppp2r1b,Ppp2r5a,Rnmt,Smg6,Smg7,Ssu72,Upf1,Upf2
4260	4260	Cardiac muscle contraction	87	9	0.00336087	0.0541693	Cox5b,Cox6b1,Cox6c,Cox7a2,Cox7b,Cox7c,Uqcr10,Uqcrb,Uqcrh
3040	3040	Spliceosome	134	11	0.00745135	0.113426	Fus,Lsm5,Lsm7,Ppie,Ppih,Sf3b6,Snrpd2,Snrpe,Snrpg,U2af1l4,Xab2
5211	5211	Renal cell carcinoma	68	7	0.00956269	0.137904	Crkl,Egln1,Gab1,Pak2,Pak4,Ptpn11,Sos2
4723	4723	Retrograde endocannabinoid signaling	148	11	0.015057	0.206281	Ndufa2,Ndufa3,Ndufa4,Ndufa5,Ndufa6,Ndufb3,Ndufb4,Ndufb5,Ndufc1,Ndufc2,Ndufs6
3020	3020	RNA polymerase	32	4	0.0247652	0.323127	Polr1a,Polr1c,Polr2i,Polr2k
4520	4520	Adherens junction	71	6	0.0380629	0.474056	Actn1,Actn4,Ctnnd1,Farp2,Iqgap1,Tjp1

## Sheet: Overlapping Genes_KEGG
Annot	Term	Annotated	Significant	Pvalue	Padj	GeneID
3010	3010	Ribosome	179	32	6.57023e-26	1.07752e-23	Mrps16,Mrps18c,Rpl10a,Rpl11,Rpl17,Rpl18a,Rpl22l1,Rpl23,Rpl23a,Rpl27,Rpl27a,Rpl31,Rpl32,Rpl35a,Rpl36a,Rpl37,Rpl37a,Rpl38,Rpl39,Rpl4,Rplp1,Rps15a,Rps16,Rps17,Rps18,Rps20,Rps21,Rps23,Rps25,Rps27a,Rps29,Rps8
190	190	Oxidative phosphorylation	135	25	1.06543e-20	8.73651e-19	Atp5h,Atp5j2,Atp5k,Atp6v0a2,Cox17,Cox5b,Cox6b1,Cox6c,Cox7a2,Cox7b,Cox7c,Ndufa2,Ndufa3,Ndufa4,Ndufa5,Ndufa6,Ndufb3,Ndufb4,Ndufb5,Ndufc1,Ndufc2,Ndufs6,Uqcr10,Uqcrb,Uqcrh
5171	5171	Coronavirus disease - COVID-19	247	31	2.52419e-20	1.37989e-18	Rpl10a,Rpl11,Rpl17,Rpl18a,Rpl22l1,Rpl23,Rpl23a,Rpl27,Rpl27a,Rpl31,Rpl32,Rpl35a,Rpl36a,Rpl37,Rpl37a,Rpl38,Rpl39,Rpl4,Rplp1,Rps15a,Rps16,Rps17,Rps18,Rps20,Rps21,Rps23,Rps25,Rps27a,Rps29,Rps8,Tab2
4714	4714	Thermogenesis	231	26	6.33345e-16	2.59671e-14	Atp5h,Atp5j2,Atp5k,Cox17,Cox5b,Cox6b1,Cox6c,Cox7a2,Cox7b,Cox7c,Frs2,Ndufa2,Ndufa3,Ndufa4,Ndufa5,Ndufa6,Ndufb3,Ndufb4,Ndufb5,Ndufc1,Ndufc2,Ndufs6,Sos2,Uqcr10,Uqcrb,Uqcrh
5012	5012	Parkinson disease	264	27	1.85596e-15	6.08756e-14	Atp5h,Cox5b,Cox6b1,Cox6c,Cox7a2,Cox7b,Cox7c,Ndufa2,Ndufa3,Ndufa4,Ndufa5,Ndufa6,Ndufb3,Ndufb4,Ndufb5,Ndufc1,Ndufc2,Ndufs6,Psma2,Psma3,Psmb7,Rps27a,Txn1,Uqcr10,Uqcrb,Uqcrh,Xbp1
5016	5016	Huntington disease	302	28	6.59177e-15	1.80175e-13	Atp5h,Cox5b,Cox6b1,Cox6c,Cox7a2,Cox7b,Cox7c,Ndufa2,Ndufa3,Ndufa4,Ndufa5,Ndufa6,Ndufb3,Ndufb4,Ndufb5,Ndufc1,Ndufc2,Ndufs6,Polr2i,Polr2k,Psma2,Psma3,Psmb7,Sin3a,Ulk2,Uqcr10,Uqcrb,Uqcrh
4932	4932	Non-alcoholic fatty liver disease	156	21	1.40928e-14	3.30173e-13	Cox5b,Cox6b1,Cox6c,Cox7a2,Cox7b,Cox7c,Ndufa2,Ndufa3,Ndufa4,Ndufa5,Ndufa6,Ndufb3,Ndufb4,Ndufb5,Ndufc1,Ndufc2,Ndufs6,Uqcr10,Uqcrb,Uqcrh,Xbp1
5415	5415	Diabetic cardiomyopathy	211	23	7.28217e-14	1.49285e-12	Atp5h,Cox5b,Cox6b1,Cox6c,Cox7a2,Cox7b,Cox7c,Gfpt1,Mpc1,Ndufa2,Ndufa3,Ndufa4,Ndufa5,Ndufa6,Ndufb3,Ndufb4,Ndufb5,Ndufc1,Ndufc2,Ndufs6,Uqcr10,Uqcrb,Uqcrh
5010	5010	Alzheimer disease	383	29	3.93061e-13	7.16245e-12	Atp5h,Cdk5,Cox5b,Cox6b1,Cox6c,Cox7a2,Cox7b,Cox7c,Ide,Lrp6,Ndufa2,Ndufa3,Ndufa4,Ndufa5,Ndufa6,Ndufb3,Ndufb4,Ndufb5,Ndufc1,Ndufc2,Ndufs6,Psma2,Psma3,Psmb7,Ulk2,Uqcr10,Uqcrb,Uqcrh,Xbp1
5014	5014	Amyotrophic lateral sclerosis	369	28	1.01526e-12	1.66502e-11	Atp5h,Atxn2,Cox5b,Cox6b1,Cox6c,Cox7a2,Cox7b,Cox7c,Ndufa2,Ndufa3,Ndufa4,Ndufa5,Ndufa6,Ndufb3,Ndufb4,Ndufb5,Ndufc1,Ndufc2,Ndufs6,Nup153,Psma2,Psma3,Psmb7,Ulk2,Uqcr10,Uqcrb,Uqcrh,Xbp1
5020	5020	Prion disease	268	24	1.54017e-12	2.29625e-11	Atp5h,Cox5b,Cox6b1,Cox6c,Cox7a2,Cox7b,Cox7c,Ndufa2,Ndufa3,Ndufa4,Ndufa5,Ndufa6,Ndufb3,Ndufb4,Ndufb5,Ndufc1,Ndufc2,Ndufs6,Psma2,Psma3,Psmb7,Uqcr10,Uqcrb,Uqcrh
5208	5208	Chemical carcinogenesis - reactive oxygen species	222	22	1.89955e-12	2.59606e-11	Atp5h,Cox5b,Cox6b1,Cox6c,Cox7a2,Cox7b,Cox7c,Ndufa2,Ndufa3,Ndufa4,Ndufa5,Ndufa6,Ndufb3,Ndufb4,Ndufb5,Ndufc1,Ndufc2,Ndufs6,Sos2,Uqcr10,Uqcrb,Uqcrh
5022	5022	Pathways of neurodegeneration - multiple diseases	471	30	1.2503e-11	1.5773e-10	Atp5h,Atxn2,Cdk5,Cox5b,Cox6b1,Cox6c,Cox7a2,Cox7b,Cox7c,Lrp6,Ndufa2,Ndufa3,Ndufa4,Ndufa5,Ndufa6,Ndufb3,Ndufb4,Ndufb5,Ndufc1,Ndufc2,Ndufs6,Psma2,Psma3,Psmb7,Rps27a,Ulk2,Uqcr10,Uqcrb,Uqcrh,Xbp1
4260	4260	Cardiac muscle contraction	87	9	6.35724e-06	7.44706e-05	Cox5b,Cox6b1,Cox6c,Cox7a2,Cox7b,Cox7c,Uqcr10,Uqcrb,Uqcrh
4723	4723	Retrograde endocannabinoid signaling	148	11	1.47894e-05	0.000161697	Ndufa2,Ndufa3,Ndufa4,Ndufa5,Ndufa6,Ndufb3,Ndufb4,Ndufb5,Ndufc1,Ndufc2,Ndufs6
3040	3040	Spliceosome	134	10	3.54346e-05	0.000363204	Lsm5,Lsm7,Ppie,Ppih,Sf3b6,Snrpd2,Snrpe,Snrpg,U2af1l4,Xab2
3060	3060	Protein export	29	4	0.000910048	0.00877929	Sec61g,Sec63,Spcs1,Srp19
1100	1100	Metabolic pathways	1620	39	0.00163735	0.0149181	Acaca,Acox1,Acyp1,Atp5h,Atp5j2,Atp5k,Atp6v0a2,Blvra,Chsy1,Cox17,Cox5b,Cox6b1,Cox6c,Cox7a2,Cox7b,Cox7c,Elovl6,Fktn,Gfpt1,Idh3g,Man2a2,Ndufa2,Ndufa3,Ndufa4,Ndufa5,Ndufa6,Ndufb3,Ndufb4,Ndufb5,Ndufc1,Ndufc2,Ndufs6,Nme3,Ntpcr,Pigg,Uqcr10,Uqcrb,Uqcrh,Vkorc1l1
5017	5017	Spinocerebellar ataxia	141	7	0.00567643	0.0489965	Atxn2,Psma2,Psma3,Psmb7,Ulk2,Vldlr,Xbp1
3020	3020	RNA polymerase	32	3	0.0124172	0.101821	Polr1a,Polr2i,Polr2k
3050	3050	Proteasome	47	3	0.0344435	0.268987	Psma2,Psma3,Psmb7
