# Supplementary material for: Obesity-induced neuroinflammation and cognitive impairment in young adult versus middle-aged mice
Source: Immun Ageing. 2022 Dec 22;19:67. doi: 10.1186/s12979-022-00323-7 (PMC9773607; doi:10.1186/s12979-022-00323-7)
Supplement: Supplementary file 5 — Additional file 5. [file 12979_2022_323_MOESM5_ESM.xlsx]

## Sheet: Nanostring
Gene	SD adult	HFD adult	SD aged	HFD aged	Broad function	Function
Btnl2	8	10.3$	9.6	6.8	T-cells/lymphocytes	Immunoregulatory major histocompatibility complex II transmembrane protein involved in immune surveillance by negativly regulating T-cells.
Cd1d1	4.4	4.4	6.8*$	4.7		Invovled in T-cell receptor binding (particularly of lipids), differentiation, activation, and proliferation.
Cd274	6.1	8$	8.8*	5.1		Inhibitory ligand for T-cells and B-cells.
Cd3eap	4.3	4.3	6.8*$	4.5		Has a role in RNA binding and one isoform is a componet of the T-cell receptor complex.
Cxcl11	7.2	10.9	23.3*$	13.6		Antimicrobial chemokine superfamily chemotactic for activated T-cells.
Foxp3	4.1	6	6.8$	5.6		Transcriptional regulator of regulatory T-cells.
Il13	5.7	9.3	14.4*$	8.6		Th2 cell produced immunoregulatory cytokine with roles in B-cell maturation and differentiation, and downregulation of macrophage activity.
IL6ra	9.9	11.4	15.1*	10.6		Part of the interleukin-6 (IL-6) receptor complex, which is critical for T-helper 17 cell differentation and Il-6 signaling.
Il9	14.9	20.6*$	15.8	14.5		Regulatory cytokine for hematopoietic cells which promotes proliferation as well as supporting helper T-cell growth.
Pdcd1lg2	7.7	6.1	10	11.8$		Co-stimulatory ligand involved in the negative regulation of activated T-cells.
Tnfrsf4	28.2	32.6	50.3$	42.5$		Receptor which interacts with TRAF2/5 to activate NF-kappaB and may have a roles in CD4+ T-cell responses and T-cell mediated B-cell proliferation/differentiation.
Xcl1	2965.9*$	2381.4	2367.1	2261.3		Antimicrobial chemokine which is chemotactic for T-cells and may have a role in promoting self-tolerance.
Ccl12	12.2	12.7$	10.7*	5.7	Chemotaxis/inflammation	Chemotactic cytokine for monocytes and basophils.
Ccl4	20.7	25.9	35.2$	27.2		Inflammatory and chemokinetic monokine produced by CD8+ T-cells that acts as a major HIV-suppressive factor.
Cd97	3.8	5.4	6.3$	5.5		G protein-coupled receptor involved in cellular adhesion as well as recruitment/migration and activation of leukocytes.
Ifna2	4	4.6	7*$	4.3		Type I interferon family antiviral cytokine which decreases proliferation and has immunomodulatory properties.
Il25	5	5.2	6.8*	4.3		Proinflammatory cytokine that can activate NF-kappaB activation.
Itgb1	12.9	18.7*	22$	19		An integrin family members (beta subunit) involved in cell adhesion.
Ltb4r2	7.6	9.9$	9.8*	6.1		Predicted functions; assist G protein-coupled peptide receptor and leukotriene B4 receptor activity, and assist granulocyte and macrophage chemotaxis.
Smad3	5.6	6.2	8.5*$	5.1		Part of the transforming growth factor-beta signaling pathway involved in genetic regulation and cell proliferation, it also plays a role in monocyte chemotaxis.
Zeb1	88.7	90.7	125*$	102.9		Zinc finger transcription factor involved in repression of interleukin 2 gene expression and positively impacts neuronal differenation.
Cxcr2	7.1	8.5	10.1*	6.3	Innate immunity	Interleukin 8 receptor which also binds to CXCL1 to promote neutrophil migration and activation, and may play a role in oligodendrocyte precursor positioning.
Ikbkg	12	17.1*	18.7	16.4		Inhibitor of kappaB kinase (IKK) complex regulatory subunit which is critical for IRF3 activation and is involved in antiviral responses via TLR3- and IFIH1.
Il4ra	4	4.4	5.3*$	4.4		Predicted functions; upregulation of chemokine production and macrophage activation.
Irf4	11.9	16.9*	18.2$	16.1		Lypmhocyte transcription factor that regulates toll-like-receptor (TLR) signaling and has a role in differentiation of CD8(+) dendritic cells.
Klrc2	4.4	4.6	6*	3.9		Calcium-dependent lectin that aids in the regulation of natural killer cells, and may aid in the response of natural killer cells to viruses.
Nod2	31.1	35.5	46$	39.5		Leukocyte protein in the Nod1/Apaf-1 family which plays a role in intracellular bacterial lipopolysaccharides (LPS) and ssRNA recognition.
Tlr3	8.4	9.8	18.7*$	13.2		Dendritic intracellular receptor involved in viral dsRNA responses, primarily via NFκβ.
Xcr1	8.5	13.5*	12.3	9.1		Dendritic chemokine receptor that may have a role in antigen cross-presentation to NK cells or CD8 T-cells.
Alas1	7.8	10.6	16.7*$	13	Other	Mitochondrial enzyme involved in the regulation of iron-protoporphyrin biosynthesis.
Fcgrt	6.1	6.9	14.9*$	9.4		Monomeric immunoglobulin G (IgG) receptor which also protects IgG from degradation.
Nox3	5.2	5.3	7.4*$	4.9		NADPH oxidases in the NOX family involved in gravity perception.
* indicates p<0.05 SD vs HFD within the same age group, $ indicates p<0.05 adult vs aged within the same dietary group
